# Supplementary material for: Centaurea triumfetii essential oil chemical composition, comparative analysis, and antimicrobial activity of selected compounds
Source: Sci Rep. 2023 May 8;13:7475. doi: 10.1038/s41598-023-34058-2 (PMC10167351; doi:10.1038/s41598-023-34058-2)
Supplement: Supplementary file 2 — Supplementary Information 2. [file 41598_2023_34058_MOESM2_ESM.xlsx]

## Sheet: INFO
	Table S1. Database of Centaurea essential oils composition from 33 Centaurea species and their antimicrobial activity tested on various pathogens as identified in the literature
	Sheet chemical compounds: list of Centaurea essential oils and the abundance of identified chemical compounds
	Sheet antimicrobial activity: list of Centaurea essential oils and the observed antimicrobial activity

## Sheet: chemical compounds
Chemical compound	C. scoparia HD	C. scoparia MAE	C. calcitrapa HD	C. calcitrapa MAE	C. glomerata HD	C. glomerata MAE	C. lipii HD	C. lipii MAE	C. alexandrina HD	C. alexandrina MAE	C. pumilio	C. damascena	C. haussknetchii	C. tomentella	C. rupestris A	C. rupestris B	C. solstitialis A	C. ragusina Flower	C. ragusina Leaf	C. sessilis	C. armena	C. solstitialis B	C. nicaensis	C. parlatoris	C. solstitialis C	C. amanicola	C. consanguinea	C. prosimopappa	C. appendicigera	C. helenoides	C. pannonica	C. jacea	C. pullata	C. grisebachii ssp griebachii	C. affinis	C. pulcherrima var pulcherrima A	C. pulcherrima var pulcherrima B	C. behen	C. cineraria ssp umbrosa	C. napifolia	C. aladagensis	C. lycopifolia	C. cheirolopha
(8Z,11Z,14Z)-icosa-8,11,14-trienoic acid	0	0	0	0	0	1.63	0	0	0	0	0	0	0	0	0	0	0	0	0	0	0	0	0	0	0	0	0	0	0	0	0	0	0	0	0	0	0	0	0	0	0	0	0
(e)-2-nonenal	0	0	0	0	0	0	0	0	0	0	0	0	0	0	0	0	0	0	0	0	0	0	0	0	0	0	0	0	0	0	0.2	0	0	0	0	0	0	0	0	0	0	0	0
(E)-3,7,11,15-Tetramethylhexadec-2-en-1-ol	0	0	0	0	0	0	0	0	0	0.36	0	0	0	0	0	0	0	0	0	0	0	0	0	0	0	0	0	0	0	0	0	0	0	0	0	0	0	0	0	0	0	0	0
(E)-b-damascenone	0	0	0	0	0	0	0	0	0	0	0	1.14	0	0	0	0	0	0	0	0	0	0	0	0	0	0	0	0	0	0	0	0	0	0	0	0	0	0	0	0	0	0.4	0
(E)-B-elemenone	0	0	0	0	0	0	0	0	0	0	0	0	0	0	0	0	0	0	0	0	0	0	0	0	0	0	0	0	0	0	0	0	0	0	0.3	0	0	0	0	0	0	0	0
(E)-Octadec-2-enoic acid	1.29	0	0	0	0	0	0	0	0	0	0	0	0	0	0	0	0	0	0	0	0	0	0	0	0	0	0	0	0	0	0	0	0	0	0	0	0	0	0	0	0	0	0
(E,E) -2,4 - Decadienal	0	0	0	0	0	0	0	0	0	0	0	0	0	0.3	0	0	0	0	0	0	0	0	0	0	0	0	0	0	0.3	0.2	0.5	0	0.5	0	0.3	0	0.7	0	1.3	0.1	0	0	0
(E,E)-a-Farnesene	0	0	0	0	0	0	0	0	0	0	1.05	0	0	0.4	0	0	0	0	0	0	0	0	0	0	0	0	0	0	0	0	0	0	0	0	0	0	0	0	0	0	0	0	0
(E,Z)-2,4-decadienal	0	0	0	0	0	0	0	0	0	0	0	0	0	1.1	0	0	0	0	0	0	0	0	0	0	0	0	0	0	0	0	0	0	0	0	0	0	0	0	0	0	0	0	0
(z)-3-hexenyl isovalerate	0	0	0	0	0	0	0	0	0	0	0.99	0	0	0	0	0	0	0	0	0	0	0	0	0	0	0	0	0	0	0	0	0	0	0	0	0.1	0.3	0	0	0	0	0	0
(z)-3-hexyl benzoate	0	0	0	0	0	0	0	0	0	0	0	0	0	0	0	0	0	0	0	0	0	0	0	0	0	0	0	0	0	0	0	0	0	0	0.4	0	0	0	0	0	0	0	0
(z)-9-octadecenoic acid	0	0	0	0	0	0	0.79	0	0	0	0	0	0	1.5	0	0	0	0	0	0	0	0	0	0.6	1.5	0	0	0	0	0	0	0	0	0	0.8	0	0	0	0	0	0	0	0
(Z)-b-damascenone	0	0	0	0	0	0	0	0	0	0	0	0	0	0.3	0	0	0	0	0	0	0	0	0	0	0	0	0	0	0	0	0	0	0	0	0	0	0	0	0	0	0	0	0
(Z)-Hexadec-7-enal	0	0	0	1.82	0	0	0	0	0	0	0	0	0	0	0	0	0	0	0	0	0	0	0	0	0	0	0	0	0	0	0	0	0	0	0	0	0	0	0	0	0	0	0
(z)-l-bisabolene epoxide	0	0	0	0	0	0	0	0	0	0	0	0	0	0	0	0	0	0	0	0	0	0	0	0	0	0.8	0	0	0	0	0	0	0	0	0	0	0	0	0	0	0	0	0
(z)-l-santalol	0	0	0	0	0	0	0	0	0	0	0	0	0	0	0	0	0	0	0	0	0	0	0	0.6	0.2	0	0	0	0	0	0	0	2.2	0	0	0	0	0	0	0	0	0	0
(Z)-octadec-11-enoic acid	0	0	0	0	0	0	1.8	0	0	0	0	0	0	0	0	0	0	0	0	0	0	0	0	0	0	0	0	0	0	0	0	0	0	0	0	0	0	0	0	0	0	0	0
(Z)-octadec-9-enamide ((Z)-9-Octadecenamide)	0	0	0	0	0	0	0	0	19.13	3.92	0	0	0	0	0	0	0	0	0	0	0	0	0	0	0	0	0	0	0	0	0	0	0	0	0	0	0	0	0	0	0	0	0
(Z)-Octadec-9-enoic acid	0	0	0	0	0	3.15	0	0	0	0	0	0	0	0	0	0	0	0	0	0	0	0	0	0	0	0	0	0	0	0	0	0	0	0	0	0	0	0	0	0	0	0	0
€-octen-2-al	0	0	0	0	0	0	0	0	0	0	0	0	0	0	0	0	0	0.3	0	0	0	0	0	0	0	0	0	0	0	0	0	0	0	0	0	0	0	0	0	0	0	0	0
1, 15, pentadecanediol	0	0	0	0	0	0	0	0	0	0	0	0	0	0	0	0	0	0	0	0	0	0	0	0	0	0	0	0	0	0	0.2	0	0	0	0	0	0	0	0	0	0	0	0
1,2,benzenedicarboxylic acid, bis (2-methylpropyl) ester	0	0	0	0	0	0	0	0	0	0.47	0	0	0	0	0	0	0	0	0	0	0	3.8	0	0	0	0	0	0	0	0	0	0	0	0	0	0	0	0	0	0	0	0	0
1,2-dihydro-1,1,6-trimethylnapthalene	0	0	0	0	0	0	0	0	0	0	0	0	0.8	0	0	0	0	0	0	0	0	0	0	0	0	0	0	0	0	0	0	0	0	0	0	0	0	0	0	0	0	0	0
1,4,6-trimethyl-1,2-dihydro-napthalene	0	0	0	0	0	0	0	0	0	0	0	0	0.3	0	0	0	0	0	0	0	0	0	0	0	0	0	0	0	0	0	0	0	0	0	0	0	0	0	0	0	0	0	0
1,5 epoxysalvial -4 (14) -ene	0	0	0	0	0	0	0	0	0	0	0	0	0	0	0	0	0	0	0	0	0	0	0	0	0	0	0	0	0	0	0	2.5	0	0.8	0	0	0	0	0	0	0	2.4	1.2
1,5,58 tetramethyl-12-oxabcyclo (9,1)dodeca-3,7 diene	0	0	0	0	0	0	0	0	0	0	0	0	0	0	0	0	0	0	0	0	0	0	0	0	0	0	0	0	0	0	1.3	2.5	0	0	0	0	0	0	0	0	0	0	0
1,5-epoxysalvial-4(14)-ene	0.96	0	1.59	2.09	1.39	4.94	0	1.77	0	0	0	0	0	0	0	0	0	0	0	1.2	0	0	0	0	0	0	0	0	0	2.1	0	0	0	0	0	0	0	0	0	0	0	0	0
1,8-cineol	0	0	0	0	0	0	0	1.56	9.24	1.24	0	2.18	0	0	0	0	0	0	0	0	0	0	0	0	0	0	0	0	0	0	0	0	0	0	0	0	0	0	0	0	0	0	0
10-epi-a-muurolol	0	0	0	0	0	0	0	0	0	0	0	1.5	0	0	0	0	0	0	0	0	0	0	0	0	0	0	0	0	0	0	0	0	0	0	0	0	0	0	0	0	0	0	0
11,14,17-eicosalenoic acid methylestes	0	0	0	0	0	0	0	0	0	0	0	0	0	0	0	0	0	0	0	0	0	0	0	0	0	0	0	0	0	0	0.2	0	0	0	0	0	0	0	0	0	0	0	0
13-epi-manool	0	0	0	0	0	0	0	0	0	6.53	0	0	0	0	0	0	0	0	0	0	0	0	0	0	0	0	0	0	0	0	0	0	0	0	0	0	0	0	0	0	0	0	0
14-hydroxy-9-epi-(E)-caryophyllene	0	0	0	0	0	0	0	0	0	0	0	3.42	0	0	0	0	0	0	0	0	0	0	0	0	0	0	0	0	0	0	0	0	0	0	0	0	0	0	0	0	0	0	0
14-hydroxy-a-muurolene	0	0	0	0	0	0	0	0	0	0	0	0	0	0	0	0	0	0	0	0	0	0	0	0	0	0	0	0	0	0	0	0	0	0	0	0	0	0	0	0	0	0.7	0
14-hyroxy-d-cadinene	0	0	0	0	0	0	0	0	0	0	0	0	0	0	0	0	0	0	0	0	0	0	0	0	0	0	0	0	0	0	0	0	0	0	0	0.4	0.2	0	0	0	0	1.7	0
1-Decylsulfanyldecane	1.54	1.37	0	0	0	0	0	0	0	0	0	0	0	0	0	0	0	0	0	0	0	0	0	0	0	0	0	0	0	0	0	0	0	0	0	0	0	0	0	0	0	0	0
1-hexen-3-yne, 2,5,5,-trimethyl	0	0	0	0	0	0	0	0	0	0	0	0.35	0	0	0	0	0	0	0	0	0	0	0	0	0	0	0	0	0	0	0	0	0	0	0	0	0	0	0	0	0	0	0
1-nonanol	0	0	0	0	0	0	0	0	0	0	0	0	0	0	0	0	0	0	0	0	0	0	0	0	0	0	0	0	0.2	0	0	0	0	0	0	0	0	0	0	0	0	0	0
1-nonen-3-one	0	0	0	0	0	0	0	0	0	0	0	0	0	0	0	0	0	0	0	0	0	0	0	0.1	0	0	0	0	0	0	0	0	0	0	0	0	0	0	0	0	0	0	0
1-octen-1-0ne	0	0	0	0	0	0	0	0	0	0	0	0	0	0	0	0	0	0	0	0	0	0	0	0.2	0	0	0	0	0	0	0	0	0.3	0	0	0	0	0	0	0	0	0	0
1-octen-3-0ne	0	0	0	0	0	0	0	0	0	0	0	0	0	0	0	0	0	0	0	0	0	0	0	0	0	0.2	0	0.7	0	0	0	0	0	0	0	0	0	0	0	0	0	0	0
1-octen-3-ol	0	0	0	0	0	0	0	0	0	0	0	0	0	0	0	0	0	0	0	0	0	0	0	0	0	0	0	0	0	0	0	0	0	0	0	0.5	0.6	0	0	0	0	0	0
2 (e), 6 (Z) - nonadienal	0	0	0	0	0	0	0	0	0	0	0	0	0	0	0	0	0	0	0	0	0	0	0	0	0	0	0	0	0	0	0	0	0.1	0	0	0	0	0	0	0	0	0	0
2, methyl, Z, Z, 3, 13, octadecadienol	0	0	0	0	0	0	0	0	0	0	0	0	0	0	0	0	0	0	0	0	0	0.7	0	0	0	0	0	0	0	0	0	0	0	0	0	0	0	0	0	0	0	0	0
2,3,3 trimethyl -2-cyclohexanone	0	0	0	0	0	0	0	0	0	0	0	0	0	0	0	0	0	0	0	0	0	0	0	0	0	0	0	0	0	0	0	3.1	0	0	0	0	0	0	0	0	0	0	0
2,3,3, tryimethyl-3-cyclopentane acetaldehyde	0	0	0	0	0	0	0	0	0	0	0	0	0	0	0	0	0	0	0	0.3	0	0	0	0	0	0	0	0	0	0	0	0	0	0	0	0	0	0	0	0	0	0	0
2,4 bis (1,1 dimethylethyl)phenol	0	0	0	0	0	0	0	0	0	0	0	0	0	0	0	0	0	0	0	0	0	0	0	0	0	0	0	0	0	0	0	1.1	0	0	0	0	0	0	0	0	0	0	0
2,4 E, E, heptadienal	0	0	0	0	0	0	0	0	0	0	0	0	0	0	0	0	0	0	0	0	0	0	0	0.1	0	1.8	0	0.4	0	0	0.3	0	0	0	0	0.6	1	0	0	0	0	0	0
2,4 E, E, octadienal	0	0	0	0	0	0	0	0	0	0	0	0	0	0	0	0	0	0	0	0	0	0	0	0	0.1	0	0	0	0	0	0	0	0	0	0	0	0	0	0	0	0	0	0
2,4,6-trimethylbenzaldehyde	0	0	0	0	0	0	0	0	0	0	0	0	0	1.6	0	0	0	0	0	0	0	0	0	0	0	0	0	0	0	0	0	0	0	0	0	0	0	0	0	0	0	0	0
2,6,10, dodecatrien-1-ol, 3,7,11 trimethyl	0	0	0	0	0	0	0	0	0	0	0	0	0	0	0	0	0	0	0	0	0	1.1	0	0	0	0	0	0	0	0	0	0	0	0	0	0	0	0	0	0	0	0	0
2,6,10,14 hexadecatetraen-1-ol, 3,17,11,15, tetramethyl Ac	0	0	0	0	0	0	0	0	0	0	0	0	0	0	0	0	0	0	0	0	0	0.7	0	0	0	0	0	0	0	0	0	0	0	0	0	0	0	0	0	0	0	0	0
2,6,10-Trimethyltetradecane	0	0	0	0	0	0	0.39	0	0	0	0	0	0	0	0	0	0	0	0	0	0	0	0	0	0	0	0	0	0	0	0	0	0	0	0	0	0	0	0	0	0	0	0
2-cyclohexene-1-one-, 2 methyl-5(1-methenyl)	0	0	0	0	0	0	0	0	0	0	0	0	0	0	0	0	0	0	0	0	0	0.2	0	0	0	0	0	0	0	0	0	0	0	0	0	0	0	0	0	0	0	0	0
2-decenal*	0	0	0	0	0	0	0	0	0	0	0	0	0	0	0	0	0	0	0	0	0	0	0	0	0	0	0	0	0	0	0.4	0	0.1	0	1.5	0	0	0	0	0	0	0	0
2E, 2E, farnesol	0	0	0	0	0	0	0	0	0	0	0	0	0	0	0	0	0	0	0	0	0	0	0	0	0	0	0	0	0	0	0	0	0	3.9	0	0	0	0	0	0	0	0	0
2E, 6E, farnesol	0	0	0	0	0	0	0	0	0	0	0	0	0.8	0	0	0	0	0	0	0	0	0	0	0	0	0	0	0	0	0	0	0	0	0	0.6	0	0	0	0	0	0	0	0
2E, 6Z, farnesol	0	0	0	0	0	0	0	0	0	0	0	0	0	0	0	0	0	0	0	0	0	0	0	0	0	0	0	0	0	0	0	0	0.4	0	0	0.2	0	0	0	0	0	0	0
2-fenilacetaldehide	0	0	0	0	0	0	0	0	0	0	0	0	0	0	0	0.3	0	0.2	0.2	0	0	0	0	0	0	0	0	0	0	0	0	0	0	0	0	0	0	0	0	0	0	0	0
2-heptadecanone	0	0	0	0	0	0	0	0	0	0	0	0	0	0	0	0	0	0	0	0	0	0	0	0	0	0	0	0	0	0	0	0	0	0	1.5	0	0	0	0	0.4	0	0	0
2-heptanone	0	0	0	0	0	0	0	0	0	0	0	0	0	0	0	0	0	0	0	0	0	0	0	0	0	0	0	0	0.4	0	0	0	0	0	0	0	0	0	0	0	0	0	0
2-hexenal*	0	0	0	0	0	0	0	0	0	0	0	0	0	0	0	0	0	0	0	0	0	0	0	0	0	0	0	0	0	0	0.2	0.5	0	0	0	0	0	0	0	0	0	0	0
2-hydroxy benzoic acid	0	0	0	0	0	0	0	0	0	0	0	0	0	0	0	0	0	0	0	0	0	0	0	0	0	0	0	0	0	0	0	0.8	0	0	0	0	0	0	0	0	0	0	0
2-methyl propanoate	0	0.76	0	0	0	0	0	0	0	0	0	0	0	0	0	0	0	0	0	0	0	0	0	0	0	0	0	0	0	0	0	0	0	0	0	0	0	0	0	0	0	0	0
2-methyl undecanal	0	0	0	0	0	0	0	0	0	0	0	0	0	0	0	0	0	0	0	0	0	0	0	0	0	0	0	0	0	0	0	0	0.3	0	0	0	0	0	0	0	0	0	0
2-Methylhexacosane	0	0	0.71	0	0	0	0	0	0	0	0	0	0	0	0	0	0	0	0	0	0	0	0	0	0	0	0	0	0	0	0	0	0	0	0	0	0	0	0	0	0	0	0
2-pentadecanone, 6,10,14, trimethyl	0	0	0	0	0	0	0	0	0	0	0	0	0	0	0	0	0	0	0	0	0	4.1	0	0	0	0	0	0	0	0	0	0	0	0	5	0	0	0	1.2	0.6	0	0	0
2-pentyl furan	0	0	0	0	0	0	0	0	0	0	0	0	0.2	0.5	0	0	0	0	0	1.1	0	0	0	0	0.2	0.1	0.6	1.8	0.4	0.1	0.5	1.1	0	0	0	0.6	0.7	0	0	0.3	0	0	0
2-Phenylethyl octadecanoate	0	0	0	1.29	4.41	3.35	0	2.67	6.82	3.7	0	0	0	0	0	0	0	0	0	0	0	0	0	0	0	0	0	0	0	0	0	0	0	0	0	0	0	0	0	0	0	0	0
2-undecen-1-al*	0	0	0	0	0	0	0	0	0	0	0	0	0	0	0	0	0	0	0	0	0	0	0.1	0	0	0	0	0	0	0	0	0	0	0	0	0	0	0	0	0	0	0	0
3,4-dimethyl-5-pentylidene-2(5H)-furanone	0	0	0	0	0	0	0	0	0	0	0	0	0	0	0	0	0	0	0	0	0	0	0	0	0	0	0	0	0	0	0	0	0	0	0	0	0	0	0	0	0	0.5	0.5
3,7,11,15-Tetramethylhexadec-1-yn-3-ol	0	0	0	0	0	0	0.52	0	0	0	0	0	0	0	0	0	0	0	0	0	0	0	0	0	0	0	0	0	0	0	0	0	0	0	0	0	0	0	0	0	0	0	0
3-iso-thujopsanone	0	0	0	0	0	0	0	0	0	0	0	0	0	0	0	0	0	0	0	0	0	0	0	0	0	0	0	0	0	3.7	0	0	0	0	0	0	0	0	0	0	0	0	0
3-Methyl-2-(3,7,11-trimethyldodecyl)furan	0	0	0	0	0	0	0	0	0.31	0.41	0	0	0	0	0	0	0	0	0	0	0	0	0	0	0	0	0	0	0	0	0	0	0	0	0	0	0	0	0	0	0	0	0
3-oxo-ß-ionone	0	0	0	0	0	0	0	0	0	0	0	0	0	0	0	1.4	0	0	0	0	0	0	0	0	0	0	0	0	0	0	0	0	0	0	0	0	0	0	0	0	0	0	0
4,4,dimethyl-e-2-pentene	0	0	0	0	0	0	0	0	0	0	0	0	0	0	0	0	0	0	0	0	4	0	0	0	0	0	0	0	0	0	0	0	0	0	0	0.2	0.4	0	0	0	0	0	0
4-ethenyl -2 methoxyphenol	0	0	0	0	0	0	0	0	0	0	0	0	0	0	0	0	0	0.1	1	0	0	0	0	0	0	0	0	0	0	0	0	0	0	0	0	0	0	0	0	0	0	0	0
4-hydroxy-3-methoxybenzaldehyde	0	0	0	0	0	0	0	0	0	0	0	0	0	0	0	0	0	2.2	0	0	0	0	0	0	0	0	0	0	0	0	0	0	0	0	0	0	0	0	0	0	0	0	0
4-oxo-a-ylangene	0	0	0	0	0	0	0	0	0	0	0	0	0	0	0	0	0	0	0	0	0	0	0	0	0	0	0	0	0	0	0	0	0	0	0	0	0	0	0	0	0	0.9	0
4-vinyl-2-methoxy-phenol	0	0	0	0	0	0	0	0	0	0	0	0	0	0	0	0	0	0	0	0	0	0	0	1.1	0	0	0	0	0	0	0	0	0	0	0	0	0	0	0	0	0	0	0
4-vinylguaiacol	0	0	0	0	0	0	0	0	0	0	0	0	3.5	0.8	0	0	0	0	0	0	0	0	0	0	0	9.4	0	0	0	0	0	0	0	0	0	0	0	0	0	0	0	0	0
5b, 8b, h,9b, 10l-labd,-14-ene, 8, 13 epoxy	0	0	0	0	0	0	0	0	0	0	0	0	0	0	0	0	0	0	0	0	0	1.2	0	0	0	0	0	0	0	0	0	0	0	0	0	0	0	0	0	0	0	0	0
5-Dodecyloxolan-2-one	0	0	0	0	0	0	0	0	2	1.13	0	0	0	0	0	0	0	0	0	0	0	0	0	0	0	0	0	0	0	0	0	0	0	0	0	0	0	0	0	0	0	0	0
5-methylenebicyclo ((2,2,1) hept-2-en-7-ylidene)acetic acid	0	0	0	0	0	0	0	0	0	0	0	0	0	0	0	0	0	0	0	0	0	0.4	0	0	0	0	0	0	0	0	0	0	0	0	0	0	0	0	0	0	0	0	0
5-methylhexyl-2-methylbutanoate	0	0	0	0	0	0	0	0	0	0	0	0.72	0	0	0	0	0	0	0	0	0	0	0	0	0	0	0	0	0	0	0	0	0	0	0	0	0	0	0	0	0	0	0
5-penthyl-3H-furan-2-one	0	0	0	0	0	0	0	0	0	0	0	0	0	0	0	0	0	0	0	0.5	0	0	0	0	0	0	0	0	0	0	0	0	0	0	0	0	0	0	0	0	0	0	0
6,10,14-trimethyl 2-pentadecanone	4.45	5.03	3.49	8.56	11.23	8.23	0.31	8.34	10	14.23	0	0	0	0	0	0	0	0	0	3.1	5.7	0	0	0	0	0	0	0	0	0	0.9	1.9	1.8	12.9	0	0	0	0	0	0	0	0	0
6,9,cis, 3,4 -epoxy nonadecadiene (Z,Z)	0	0	0	0	0	0	0	0	0	0	0	0	0	0	0	0	0	0	0	0	0	1	0	0	0	0	0	0	0	0	0	0	0	0	0	0	0	0	0	0	0	0	0
7,9-ditert-butyl-1-oxaspiro[4.5]deca-6,9-diene-2,8-dione	0	0	0	0	0	0	0.59	0	0	0	0	0	0	0	0	0	0	0	0	0	0	0	0	0	0	0	0	0	0	0	0	0	0	0	0	0	0	0	0	0	0	0	0
7-epi-a-eudesmol	0	0	0	0	0	0	0	0	0	0	0	0	0	0	1.8	0	0	0.5	0.4	0	0	0	0	0	0	0	0	0	0	0	0	0	0	0	0	0	0	0	0	0	0	0	0
7-epi-l-selinene	0	0	0	0	0	0	0	0	0	0	0	0	0	0	0	0	0	0	0	0	0	0	0	0	0	0	0	0	0	0	0	0	0	0	0	0	0.5	0	0	0	0	0	0
8-cedren-13-ol	0	0	0	0	0	0	0	0	0	0	0	0	0	0.8	0	0	0	0	0	0	0	0	0	0	0	0	0	0	0	0	0	0	0	0	0	0	0	0	0	0	0	0	0
a-bisabolol	0	0	0	0	0	0	0	0	0	0	0	0	0	0	3.2	4.1	0	4.6	13.6	0	0	0	0	0	0	0	0	0	0	2.1	0	0	0	0	0	0	0.7	0	0	0	0	0	0
a-calarene	0	0	0	0	0	0	0	0	0	0	0	0	0	0.2	0	1.1	0	0	0	0	0	0	0	0	0	0	0	0	0	0	0	0	0	0	0	0	0	0	0	0	0	0	0
acetophenone	0	0	0	0	0	0	0	0	0	0	0	0	0	0	0	0	0	0.4	10.3	0	0	0	0	0	0	0	0	0	0	0	0	0	0	0	0	0	0	0	0	0	0	0	0
a-copaene	0	0	0	0	0	0	0	0	0	0	2.14	0	0.3	0	0	0	0.5	0	0	0.7	3.2	0.4	0	0	0	1.7	1.3	0.5	1.6	0.6	0	0	0.2	0	0.7	0.9	0.9	6.2	0	0	0	0	0
a-cyperone	0	0.93	0	0	0	0	0	0	0	0	0	0	0	0	1	0	0	0	0	0	0	0	0	0	0	0	0	0	0	0	0	0	0	0	0	0	0	0	0	0	0	0	0
a-humulene	0	0	0	0	0	0	0	0	0	0	3.58	0	0	0	1.8	0	0	0.5	0	0	0	0	0	0	0.3	0	0	0	2.1	1	0.3	0	0.3	0	0	2.5	3.4	6.5	1.7	0.1	0	0	0
a-linolenic acid ((Z,Z)-9,12-octadecadienoc acid)	0	0	0	0	0	0	0.73	0	0	0	0	0	19.3	2.4	1.7	11.8	17.9	0	0	0	0	0	28.8	2.3	4.9	5.2	5.7	6.1	0	0	8.6	0	0	0	1	2.2	0	0	0	0	0	0	0
alpha-pinene	0	0	0	0	0	0	0	0	0.65	0	0	0	0	0	0	0	0	0	0	1.4	0	0	0	0	0	0	0	0	0	0	0	0	0	0	0	0	0	3	0	0	0	0	0
aromadenderene oxide	0	0	0	0	0	0	0.39	0	3.41	3.12	0	0	2.1	1.1	1.1	2.5	1.5	0	0	0	0	0	0	0.5	0	0	0	0	0	0	0	0	0	0	0	0	0	0	0	0	0	0	0
aromadendrene	0	0	0	0	0	0	0	0	0	0	0	0	0	0	0	0	0	0	0	0	0	0	0	0.5	0.3	0.9	0	0	1.9	0	0	0	0	0	0	0	0	0.5	0	0	0	0	0
aromadendrene oxide II	0	0	0	0	7.92	9.14	11.52	15.18	10	31.55	0	0.42	0	0	0	0	0	0	0	0	0	0	0	0	0	0	0	0	0	0	0	0	0	0	0	0	0	0	0	0	0	0	0
ar-turmenone	0	0	0	0	0	0	0	0	0	0	0	0	0	0	0	0	0	0	0	0	0	0	0	0	0	0	0	0	2.2	1.3	0	0	0	0	0	0	0	0	0	0	0	0	0
a-terpineol	0	0	0	0	0	0	0	0	0	0	0	8.21	0	0	0	0	0	0	0.3	0	0	0	0	0	0	0	0	0	0	0	0	0	0.2	0	0	0.7	0.6	0	0	0	0	0	0
a-Ylangene	0	0	0	0	0	0	0	0	0	0	0	0	0.4	1.2	0	0	0	0	0	0	0	0	0	0	0	0	0	0	0	0	0	0	0	0	0	0	0	0	0	0	0	0	0
b burbonene	0	0	0	0	0	0	0	0	0	0	0	0	0	0	0	0	0	0	0.1	0	0	0	0	0	0	0	0	0	0	0	0	0	0	0	0.2	0	0	0.2	0	0	0	0	0
b ionone	0	0	0	1.49	0	0	0	1.87	0	0	0	0	0	0.3	0	0	0	0	0	1.5	0	0	0	0	0	0	0	0	0	1.5	0.6	1.3	2.4	2.8	3.5	0	0	0	0	0.1	0	1	1.6
b selinene	0	0	0	0	0	0	0	0	0	0	0	0	0	0.6	0	0	0	0.1	0.5	0	0	0	0	0	0	0	0	4.1	0	0	0.3	0	0	0	0	0	0	13.9	0	0	0	0	0
b-acoradiene	0	0	0	0	0	0	0	0	0	0	0	0	0	0	0	0	0	0.1	0	0	0	0	0	0	0	0	0	0	0	0	0	0	0	0	0	0	0	0	0	0	0	0	0
b-acoradienol	0	0	0	0	0	0	0	0	0	0	0	0	0	0	0	0	0	0	0	0	0	0	0	0	0	0	0	0	0	0	0	0	0	0	0	0.4	0	0	0	0	0	0	0
b-atlantone	0	0	0	0	0	0	0	0	0	0	0	0.88	0	0	0	0	0	0	0	0	0	0	0	0	0	0	0	0	0	0	0	0	0	0	0	0	0	0	0	0	0	0	0
b-bisabolene	0	0	0	0	0	0	0	0	0	0	0	0	0	0	0	0	0	0	0	1	0	0	0	0	0	0	0	0	1.9	0	0	0	0.2	0	0	0	0	0	0	0	0	0	0
b-calacorene	0	0	0	0	0	0	0	0	0	0	0	0	0.5	0	0	0	0	0	0	0	0	0	0	0	0	0	0	0	0	0	0	0	0	0	0.2	0	0	0	0	0	0	0	0
benzaldehyde	0	0	0	0	0	0	0	0	0	0	0	0	0.2	0	0	0	0	0	0.2	0.3	1.1	0	0	0	0	2.2	0.2	0.7	0.1	0	0	0	5	0	0	0	0	0	0	0.2	0	0	0
benzene acetaldehyde	0	0	0	0	0	0	0	0	0	0	0	0	0	0	0	0	0	0	0	0.5	0	0	0	0	0	0	0	0	0.4	0.2	0	0	2.5	0	0	0.6	0.7	0	0	0	0	0	0
benzene acetic acid ethyl ester	0	0	0	0	0	0	0	0	0	0	0	0	0	0	0	0	0	0	0	0	0	0	0	0	0	0	0	0	0	0	0	0	0.1	0	0	0	0	0	0	0	0	0	0
benzothiazole	0	0	0	0	0	0	0	0	0	0	0	0	0	0	0	0	0	0	0	0	0	0	0	0	0	0.1	1.2	0	0	0	0	0	0	0	0	0	0	0	0	0	0	0	0
benzyl alcohol	0	0	0	0	0	0	0	0	0	0	0	0	0	0	0	0	0	0	0	0	0	0	0	0	0	0	0	0	0	0	1.1	4.2	0	0	0	0	0	0	0	0	0	0	0
benzyl benzoate	0	0	0	0	0	0	0	0	0	0	0	0	0	0	2.9	1.9	0	0.1	0.1	0	0	0	0	0	0	0	0	0	1.4	0	0	0	0	0	0	0	0	0	0	0	0	0	0
bergamotol	0	0	0	0	0	0	0	0	0	0.74	0	2.18	0	0	0	0	0	0	0	0	0	0	0	0	0	0	0	0	0	0	0	0	0	0	0	0	0	0	0	0	0	0	0
b-eudesmol	0	0	0	0	0	4.34	0	0	0	0	0	0	1.7	3.5	0	0	0	0	0	12.4	19.3	2.5	0	0.5	0.4	0.5	0	8.2	1.3	1	1.6	1.8	0	10.1	0.2	0	0	0	1.2	0	0	0	0
b-gurjunene	0	0	0	0	0	0	0	0	0	0	0	0	0	0	0	0	0	0	0	0	0	0	0	0	0	0	0	0	0	0	0	0	0	0	0	0	0	0	0	0	0	0.3	1.2
b-himachalene	0	0	0	0	0	0	0	0	0	0.33	0	0	0	0	0	0	0	0	0	0	0	0	0	0	0	0	0	0.7	0	0	0	0	0	0	0	0	0	0	0	0	0	0	0
bicycloelemene	0	0	0	0	0	0	0	0	0	0	0	0	0	0	0.6	0.6	0.4	0	0	0	0	0	0	0	0	0	0	0	0	0	0	0	0	0	0	2.1	3.5	0	0	0	0	0	0
bicyclogermacrene	0	0	0	0	0	0	0	0	0	0	0	0	0	0	0.6	0.9	0.8	0	0.4	0	0	0	0	0	0	0	0	0	1.5	1.2	0	0	0	0	0	0	0	0	1.7	0	0	0	0
b-longipinene	0	0	0	0	0	0	0	0	0	0	0	0	0	0	0	0	0	0	0	0	0	0	0	0	0	0	0	0	0	0	0	0	0	0	0	0.7	0.7	0	0	0	0	0	0
b-oplopenone	0	0	0	0	0	0	0	0	0	0	0	1.33	0	0	0	0	0	0	0	0	0	0	0	0	0	0	0	0	0	0	0	0	0	0	0.4	0	0	0	0	0	0	0	0
borenol	0	0	0	0	0	0	0	1.23	0	0	0	6.59	0	0	0	0	0	0	0	0	0	0	0	0	0	0	0	0	0	0	0	0	0	0	0	0	0	0	0	0	0	0	0
boronal	0	1.18	0	3.41	0	0	0	0	0	0.32	0	0	0	0	0	0	0	0	0	0	0	0	0	0	0	0	0	0	0	0	0	0	0	0	0	0	0	0	0	0	0	0	0
b-pinene	0	0	0	0	0	0	0	0	0	0	0	0	0	0	0	0	0	0	0	0.6	0	0	0	0	0	0	0	0	0	0	0	0	0	0	0	0.5	0.4	0	0	0	0	0	0
b-santalene	0	0	0	0	0	0	0	0	0	0	0	0	0	0	0	0	0	0.6	0.4	0	0	0	0	0	0	0	0	0	0	0	0	0	0	0	0	0	0	0	0	0	0	0	0
b-sesqufenchene	0	0	0	0	0	0	0	0	0	0	0	0	0	0	0	0	0	0	0	0	0	0.9	0	0	0	0	0	0	0	0	0	0	0	0	0	0	0	0	0	0	0	0	0
butanoic acid-2-methyl,e-methyl butyl	0	0	0	0	0	0	0	0	0	0	11.6	0	0	0	0	0	0	0	0	0	0	0	0	0	0	0	0	0	0	0	0	0	0	0	0	0	0	0	0	0	0	0	0
butylated hydroxytoluene	0	0	0	0	0	0	0	0	0	0	0	0.41	0	0	0	0	0	0	0	0	0	0	0	0	0	0	0	0	0	0	0	0	0	0	0	0	0	0	0	0	0	0	0
cadalene	0	0	0	0	0	0	0	0	0	0	0	0	0	1.7	0	0	0	0	0	0	0	0	0	0	0	0	0	0	0	0	0	0	0	0	1.2	0	0	0	0	0	0	0	0
calarene	0	0	0	0	0	0	0	0	0	0	0	0	0	0	1.3	1.5	0.5	0	0	2.4	10.3	0	0	0	0	0	0	0	0	0	0	0	0	0	0	0	0	0	0	0	0	0	0
camphor	1.56	1.39	2.446	2.23	0.97	0	0	0.57	0.3	0	0	0	0	0	0	0	0	0	0	0	0	0	0	0	0	0	0	0	0	0	0	0	0.1	0	0	0	0	0	0	0	0	0	0
cariophylla-4-(14), 8 (15)-dien-5L-ol	0	0	0	0	0	0	0	0	0	0	0	0	0	0	0	0	0	0	0	0	0	0	0	0	0	0	0	0	0	0	0	0	2.1	1.1	0	0	0	0	0	0	0	0	0
carvacrol	0	0	0	0	0	0	0	0	0	0	0	0	0	0	0	0	0	0	0	0	0	0	1.8	0.5	0	0	0	0	0	0	0	0	0	1.2	2	0	0	0	0	0	0	0	0
carvacrol methyl ester	0	0	0	0	0	0	0	0	0	0	0	0	0	0	0	0	0	0	0	0	0	0	0	0.1	0	0	0	0	0	0	0	0	0	0	0	0	0	0	0	0	0	0	0
caryophylla-2(12),6(13)-dien-5a-ol	0	0	0	0	0	0	0	0	0	0	0	0	0	0	0	0	0	0	0	0	0	0	0	0	0	0	0	0	0	0	0	0	0	0	0	0	0	0	0	0	0	0.8	0
caryophylla-2(12),6-dien-5b-ol	0	0	0	0	0	0	0	0	0	0	0	0	0	0	0	0	0	0	0	0	0	0	0	0	0	0	0	0	0	0	0	0	0	0	0	0	0	0	0	0	0	0.6	1.5
caryophylla-4(12),8(13)-dien-5a-ol	0	0	0	0	0	0	0	0	0	0	0.57	0	0	1.4	0	0	0	0	0	0	0	0	0	0	0	0	0	0	0	0	0	0	0	0	0	0	0	0	0	0	0	0	0
caryophyllene	0	0	0	0	0	0	0	0	0	0	0	1.06	0	0	0	0	0	0	0	0	0	0	0	0	0	0	0	0	0	0	0	0	0	0	0	0	0	0	0	0	0	0	0
caryophyllene oxide	0	0	0	0	0	0	0	0	0	0	10.49	0.9	0	6.6	0	0	0	3.4	2.2	10	4.7	5	2.1	4.4	1.5	12	7.3	4.3	17.1	18.2	9	23.5	38.5	8	2.7	0	0	0	3.2	0	6.6	13.4	8.7
caryophyllenol II	0	0	0	0	0	0	0	0	0	0	0	0	0	0	0	0	0	3	0.7	0	0	0	0	0	0	0	0	0	1.8	3.1	0	0	0	0	0	0	0	0	0	0	2.9	0	0
cedrol	0	0	0	0	0	0	0	0	0	0	0	0	0	0	0	0	0	0	0	0	0	0	0	0.4	0	0	0.9	0	0	0.7	0	0	0	3.7	0	0	0	0	0	0	0	0	0
cetene	0	0	0	0	0	0	0	0	0	0	0	0	0	0	0	0	0	0	0	0.5	1.4	0	0	0	0	0	0	0	0	0	0	0	0	0	0	0	0	0	0	0	0	0	0
chryasnthemic acid	3.16	1.91	0	0.77	0	0	0	0	0	0	0	7.24	0	0	0	0	0	0	0	0	0	0	0	0	0	0	0	0	0	0	0	0	0	0	0	0	0	0	0	0	0	0	0
cis dihydrocarvone	0	0	0	0	0	0	0	0	0	0	0	0	0	0	0	0	0	0	0	0	0	0	0	0.3	0	0	0	0	0	0	0	0	0	0	0	0	0	0	0	0	0	0	0
cis thujopsene	0	0	0	0	0	0	0	0	0	0	0	0	0	0	0	0	0	0	0	0	0	0	0	0.2	0	0	0	0	0	0	0	0	0	0	0	0	0	0	0	0	0	0	0
cis verbenol	0	0	0	0	0	0	0	0	0	0	0	0	0	0	0	0	0	0	0	0.6	0	0	0	0.3	0	0	0	0	0	0	0	0	0	0	0	0	0	0	0	0	0	0	0
cis-3-Pinanone	0	0	0	0	0	0	0	0	0	0	0	0	0.1	0	0	0	0	0	0	0	0	0	0	0	0	0	0	0	0	0	0	0	0	0	0	0	0	0	0	0	0	0	0
cis-a-copaen-8-ol	0	0	0	0	0	0	0	0	0	0	0	0	0	0.5	0	0	0	0	0	0	0	0	0	0	0	0	0	0	0	0	0	0	0	0	0	0	0	0	0	0	0	0	0
cis-cadinene ether	0	0	0	0	0	0	0	0	0	0	0	0.71	0	0	0	0	0	0	0	0	0	0	0	0	0	0	0	0	0	0	0	0	0	0	0	0	0	0	0	0	0	0	0
cis-geranyl acetone	0	0	0	0	0	0	0	0	0	0	0	0	0	0	0	0	0	0	0	1.1	2.2	0	0	0	0.8	0	0	0	0	0	0.7	1.3	0.7	0	0.8	0	0	0	0	0	0	0	0.7
cis-muurola-3,5 diene	0	0	0	0	0	0	0	0	0	0	0	0	0	0	0	0	0	0	0	0	0	0	0	0	0	0	0	0	0	0	0	0	0	0	0	0.5	0	0	0	0	0	0	0
cis-ß-farnesene	0	0	0	0	0	0	0	0	0	0	0	0	0	0	0.6	0.5	0	0	0	0	0	0	0	0	0	0	0	0	0	0	0	0	0	0	0.2	0	0	0	0	0	0	0	0
cis-ß-ocimene*	0	0	0	0	0	0	0	0	0	0	0	0	0	0	0	0	0	0	0	0	0	0	0	0	0	0	0	0	0	0	0	0	0	0	0	0.2	0.3	3	0	0	0	0	0
Citronellol	0	0	0	0	0	0	0	0	0	0	0	0	0	0.2	0	0	0	0	0	0	0	0	0	0	0	0	0	0	0	0	0	0	0	0	0	0	0	0	0	0	0	0	0
cycloocta-1,3-diene	0	0	0	0	0	0	0	0	0	0	0	0	0	0	0	0	0	4.6	13.6	0	0	0	0	0	0	0	0	0	0	0	0	0	0	0	0	0	0	0	0	0	0	0	0
cyclosativene	0	0	0	0	0	0	0	0	0	0	0	0	1.2	2	0	0	0	0	0	0	0	0	0	0	0.1	1.4	0	1.2	0	0	0	0	0	0	0	0	0	0	1.5	0	0	0	0
cyprene	0	0	0	0	0	0	0	0	0	0	0	0	0	0	0	0	0	0	0	0	0	0	0	0	0.3	0	0	0	0	0	0	0	0	0	0	0	0	0	0	0	0	0	0
d-amorphene	0	0	0	0	0	0	0	0	0	0	0	0	0	0	0	0	0	0	0	0	0	0	0	0	0	0	0	0	0	0	0	0	0	0	0	0.3	0	0	0	0	0	0	0
d-cadinene	0	0	0	0	0	0	0	0	0	0	0	0	0	0	0	0	0	0.5	0.9	0	0	1.8	0	0	0	0	0	0	0	0.4	0	0	0.1	0	1	1.6	1.1	0	1.1	0	0	0	0
decanal	0	0	0	0	0	0	0	0	0	0	0	0	0	0.4	0	0	0.3	0.4	0.1	0.5	0	0	0.6	0.4	1.7	0.6	1.2	0	0.6	0.1	1.3	0.9	2.7	0	0.4	0.5	0.5	0	1.3	0.3	0	0	0
dehydroabietane	0	0	0	0	0	0	0.7	0	0	0	0	0	0	0	0	0	0	0	0	0	0	0.7	0	0	0	0	0	0	0	0	0	0	0	0	0	0	0	0	0	0	0	0	0
d-guurjunene	0	0	0	0	0	0	0	0	0	0	0	0	0	0	0	0	0	0	0	0	0	0	0	0	0	0	0	0	7.6	0	0	0	0	0	0	0	0	0	0	0	0	0	0
Dibutyl benzene-1,2-dicarboxylate	0	0	0	0	0	0	0	0	2.32	1.98	0	0	0	0	0	0	0	0	0	0	0	0	0	0	0	0	0	0	0	0	0	0	0	0	0	0	0	0	0	0	0	0	0
dihydroactinidiolide	0	0	0	0	0	0	0	0	0	0	0	0	1.2	0	0	0	0	0	0	0	0	0	0	0	0	0.7	0	0.4	0	0	0	0	0	0	0	0	0	0	0	0	0	0	0
dihydro-cis-l-copaene--8-ol	0	0	0	0	0	0	0	0	0	0	0	0	0	0	0	0	0	0.5	0.3	0	0	0	0	0	0	0	0	0	0	0	0	0	0	0	0	0	0	0	0	0	0	0	0
dihydroedulan I	0	2	0	0	0	0	0	0	0	0	0	0	0	0	0	0	0	0	0	1.3	0	0	0	0	0	0.9	0	0	0	2.6	0.2	0	0	0	0	0.7	0.6	0	0	0	0	0	0
dihydroedulan II	0	0	0	0	0	0	0	0	0	0	0	0	0	0	0	0	0	0	0	0	0	0	0	0	0	0	0	0	0	0	0.4	1.2	0	0	0	0	0	0	0	0	0	0	0
diisobutyl phatalate	0	0	0	0	0	0	0	0	0.47	0	0	0	0	0	0	0	0	0	0	0	0	0	0	0	0	0	0	0	0	0	0	0	0	0	0	0	0	0	0	0	0	0	0
dill apiole	0	0	0	0	0	0	0	0	0	0	0	0	0	0	0	0	0	0	0	0	0	1.6	0	0	0	0	0	0	0	0	0	0	0	0	0	0	0	0	0	0	0	0	0
docosane	0	0	0	0	0	0	0.34	0	0	0	0	0	0	0	0	0	0	0.2	0.8	0	0	1.4	0	0.8	0	0	0	0	0	0.1	0	0	0	0.6	2	0	0.6	0	0	0.3	0	0	0
dodecanal	0	0	0	0	0	0	0	0	0	0	0	0	0	0	0	0	0	0	0	0	0	0	0	0.8	0.2	0	0	0	1	0	0	0	0	0	0.2	0	0	0	0	0	0	0	0
dodecanoic acid	0	0	0	0	0	0	0	0	0	0	0	0	1.8	1.1	0	0	0	0	0	0	0	0	0	0	0	0	0	0	0	0	0	0	0	0	0	0	0	0	0	0	0	0.6	1.6
dodecene-1	0	0	0	0	0	0	0	0	0	0	0	0	0	0.1	0	0	0	0	0	0	0	0	0	0	0	0	0	0	0	0	0	0	0	0	0	0	0	0	0	0	0	0	0
Dotriacontane	0	0	0	0	0	0	0	0	0	0.53	0	0	0	0	0	0	0	0	0	0	0	0	0	0	0	0	0	0	0	0	0	0	0	0	0	0	0	0	0	0	0	0	0
E, E, 2, 4 nonadienal	0	0	0	0	0	0	0	0	0	0	0	0	0	0	0	0	0	0	0	0	0	0	0	0.7	0	0	0	0	0	0	0	0	0	0	0	0	0	0	0	0	0	0	0
e-2-tetradecen-1ol	0	0	0	0	0	0	0	0	0	0	0	0	0	0	0	0	0	0	0	0	2.3	0	0	0	0	0	0	0	0.6	0	0	0	0	0	0	0	0	0	0	0	0	0	0
eicosanal	0	0	0	0	0	0	0	0	0	0	0	0	0	0	0	0	0	0	0	0	0	0	0	0.6	0	0	0	0	0	0	0	0	0	0	0	0	0	0	0	0	0	0	0
eicosane	0	0	0	0	0	0	12.8	0.21	0	0	0	0	0	0	0	0	0	0.1	1.1	0	0	0	0	0.4	0	0	0	0	0	0	0	0.7	0.2	0	0	0	0.2	0	0	0	0	0	0
elemol	0	0	0	0	0	0	0	0	0	0	0	0	0	0	0	0	0	0	0	0	0	2.7	0	0	0	0	0	0	0	0	0	0	0	0	0.2	0	0	0	0	0	0	0	0
E-nerodilol	0	0	0	1.01	0	0	0	0	0	0	0	0	0	0	0	0	0	0	0	0	0	0	0	0.8	0	0	0	0	0	0.6	0	0	0	0	0.3	0	0	0	0	0	0	0	0
epi cubenol-1	0	0	0	0	0	0	0	0	0	0	0	0	0	0	0	0	0	0	0	0	0	1.4	0.2	0	0	0	0	0	0	0	0	0	0	0	0	0	0	0	0	0	0	0	0
epi-l-cadinol	0	0	0	0	0	0	0	0	0	0	0	0	0	0	0	0	0	0	0	0	0	0	0	0	0	0	0	0	0	0	0	0	0	0	0	0.7	1.1	0	0	0	0	0	0
epoxy-allo aromadendren	0	0	0	0	0	1.1	0	0.54	0	0	0	0	0	0	0	0	0	0	0	0	0	0	0	0	0	0	0	0	0	0	0	0	0	4.2	0	0	0	0	0	0	0	0	0
eremofphyllene	0	0	0	0	0	0	0	0	0	0	0	0	0	0	0	0	0	0	0.2	0	0	0	0	0	0	0	0	0	0	0	0	0	0	0	0	0	0	0	0	0	0	0	0
eremophilene	0	0	0	0	0	1.38	0	0	0	0	0	0	0	0	0	0	0	0	0	0	0	0	0	0	0	0	0	0	0	0	0	0	0	0	0	0	0	0	0	0	0	0	0
ethyl chrysanthemate	0	0	0	0	0	0	0	0	0	0	0	0.33	0	0	0	0	0	0	0	0	0	0	0	0	0	0	0	0	0	0	0	0	0	0	0	0	0	0	0	0	0	0	0
ethyl linoleate	0	0	0	0	0	0.91	0	0	0	0	0	0	0	0	0	0	0	0	0	0	0	0	0	0	0	0	0	0	0.2	0.4	0.2	0	0	0	0	0	0	0	0	0	0	0	0
eudesma-3,7(11)-diene	0	0	1.69	0	1.13	1.44	0	0	0	0	0	0	0	0	0	0	0	0	0	0	0	0	0	0	0	0	0	0	0	0	0	0	0	0	0	0	0	0	0	0	0	0	0
eudesma-4(15),7-dien-4-b-ol	0.74	8.3	0	0	0	0	0	0	0	0	0	0	0	0	0	0	0	0	0	0	0	0	0	0	0	0	0	0	0	0	0	0	0	0	0	0	0	0	0	0	0	0	1
eugenol	0	0	0	0	0	0	0	0	0	0	0	0	0.5	0	0	0	0	0	0.3	0	0	0	0	0.2	0.3	0	3.2	0	0	0	0	0	0.9	0	0	0	0	0	0	0	0	0	0
farnesyl acetone	0	0	0	0	0	0	0	0	0	0	0	0	0	0	0	0	0	0	0	0.7	1.2	0	0	0	0	0	0	0	0	0.3	0	1.3	0.4	1.8	1.3	0	0	0	1.9	0	0	0.6	1
fokienol	0	0	0	0	0	0	0	0	0	0	0	11.45	0	0	0	0	0	0	0	0	0	0	0	0	0	0	0	0	0	0	0	0	0	0	0	0	0	0	0	0	0	0	0
fonenol	0	0	0	0	0	0	0	0	0	0	0	0	0	0	0	0	0	0	0	0	0	0	0	0	0	0	0	0	0	0	0.8	0	0	0	2.1	2.2	0	0	0	0	0	0	0
g-cadinene	0	0	0	0	0	0	0	0	0	0	0	0	0	0	0.4	0.4	0	0.2	0	0	0	0	0.1	0	0.1	0	0	0	1.3	1.4	0	0	0.8	0	0.3	0.8	0.7	8.7	0	0.9	0	0	0
g-elemene	0	0	0	0	0	0	0	0	0	0	0	0	0	0	0	0.4	0.5	0	0	0	0	0	0	0	0	0	0	0	0	0	0	0	0	0	0	0	0	0	0	0	0	0	0
geraniol	0	0	0	0	0	0	0	0	0	0	0	0	0	0	0	0	0	0	0.1	0	0	0	0	0	0	0	0	0	0	0	0	0	0	0	0	0.5	0.6	0	0	0	0	0	0
geranyl geraniol	0	0	0	0	0	0	0	0.7	0	0	0	0	0	0	0	0	0	0	0	0	0	0	0	0	0	0	0	0	0	0	0	0	0	0	0	0	0	0	0	0	0	0	0
geranylterpinene	0	0	0	0	0	3.59	0	0	0	0	0	0	0	0	0	0	0	0	0	0	0	0	0	0	0	0	0	0	0	0	0	0	0	0	0	0	0	0	0	0	0	0	0
germacra-4 (15),5,10 (14)-trien-1B-ol	0	0	0	0	0	0	0	0	0	0	3.86	0	0	0	0	0	0	0	0	0	0	0	0	0	0	0	0	0	0	0	0	0	0	0	0	0	0	0	0	0	0	0	0
germacrene A	0	0	0	0	0	0	0	0	0	0	0	0	0	0	0.3	0	0	0.2	0	0	0	0	0	0	0	0	0	0	0	0	0	0	0	0	0	0	0	0	0	0	0	0	0
germacrene B	0	0	0	0	0	0	0	0	0	0	0	1.14	0.2	1.4	0	0	0	1.6	0.7	0	0	0	0	0	0	0	8.3	0	0	0	0	0	0	0	0	0.2	0.7	0	0	0	0	0	0
germacrene D	0	0	0	0	0	0	0	0	0	0	17.28	0	2.5	2.5	24.3	5.4	15.3	17.1	4.3	0	3.3	1.7	0.6	0	1.7	0	0	0	0	7.3	1	0	0.3	0	0	17.8	23.2	0	22	0.2	0	0	0
germacrone	0	0	0	0	0	0	0	0	0	0	0	1.74	0	0	0	0	0	0	0	0	0	0	0	0	0	0	0	0	0	0	0	0	0	0	0	0	0	0	0	0	0	0	0
globulol	0	0	2.19	1.85	3.72	0	1.52	0	0	0	0	0.53	0	0	0	0	0	0	0	0	0	0	0.4	0	0	0	0	0	0	0	0	0	0	0	0.3	5.2	0	0	0	0	0	0	0
g-muurolene	0	0	0	0	0	0	0	0	0	0	0	0	0.4	0	0.1	0	0	9.1	3.2	0	0	0	0	0	0.3	0	0	0	0	0.6	0	0	0	0	0	0	0	0	0	0	0	0	0
g-terpinene	0	0	0	0	0	0	0	0	0	0	0	0	0.1	0.7	0	0	0	0	0	0	0	0.6	0	0	0	0	0	0	0	0	0	0	0	0	0	0	0	0	0	0	0	0	0
guaicaol	0	0	0	0	0	0	0	0	0	0	0	0	0	0	0	0	0	0	0	0	0	0	0	0	0	1.8	14.9	2.4	0	0	0	0	0	0	0	0	0	0	0	0	0	0	0
guaiol	3.73	3.19	0	0	4.16	1.1	0	0.65	0	0	0	0	0.3	0	0	0	0	0	0	0	0	0	0	0	0	0	0	0	0	0	0	0	0	0	0	0	0	0	0	0	0	0	0
g-ylangene	0	0	0	0	0	0	0	0	0	0	0	0	0	0	0	0	0	0.1	0.1	0	0	0	0	0	0	0	0	0	0	0	0	0	0	0	0	0	0	0	0	0	0	0	0
henicosane	0	0	0	0	0	0	61.07	6.71	0	0	0	0	0	0	0	0	0	0.3	0	0	0	17.3	0	1	0	0	0	0	0.2	0.4	0	0	8.6	0.5	1.8	0	0.7	0	0	1	0	0.5	0
hentriacontane	0.68	0	0	0	0	1.44	1.68	0	0	0	0	0	0	0.9	0	0	0	0	0	0	0	0	0.2	1.5	0.4	0	0	0	0	0	0	0	0	0	0	0	0	0	0	0	0	0	0
heptacosane	0	0	0	0	0	0	0	0	0	1.15	0	0	5.3	2.8	14.4	13.8	8.1	0	0	0	0	0	3.6	9.6	7.7	1.1	2.1	1.4	1.6	1.5	0.8	0.1	0.8	1.1	0	0	0	0	3.5	12.1	0	5.9	10.8
Heptadecan-1-ol	0	0	0	0	0	0	0.42	0.49	0	0	0	0	0	0	0	0	0	0	0	0	0	0	0	0	0	0	0	0	0	0	0	0	0	0	0	0	0	0	0	0	0	0	0
heptadecanal	0	0	0	0	0	0	0	0	0	0	0	0	0	0	0	0	0	0	0	0	0	0	0	0.5	0	0	0	0	0	0	0	0	0	0	0	0	0	0	0	0	0	0	0
heptadecane	0	0	0	0	0	0	0	0	0	0	0	0	0	0	0	0	0	0	0	0	0	0	0	0.8	0	0	0	0	0	0	0.2	0	0	0	0	0	0	0	0	0	0	0	0
heptadecene	0	0	0	0	0	0	0	0	0	0	0	0	0	0	0	0	0	0	0.6	0	0	0	0	0	0	0	0	0	0	0	0	0	0	0	0	0	0	0	0	0	0	0	0
heptatriacontan-1-ol	0	0	0	0	0	0	0	0	0.94	0.38	0	0	0	0	0	0	0	0	0	0	0	0	0	0	0	0	0	0	0	0	0	0	0	0	0	0	0	0	0	0	0	0	0
hexacosane	0	0	0	0	0	0	0	0	0	0	0	0	0	0.1	2.4	0.9	0.4	0	0	0	0	0	0.2	0.5	0.8	0	0	0	0	0	0	0	0	0	4.3	0	0	0	0	0	0	0	0
hexadec-3-ene	0	0	0	0	0	0	0	0	0	0	0	0	0	0	0	0	0	0	0.1	0	0	0	0	0	0	0	0	0	0	0	0	0	0	0	0	0	0	0	0	0	0	0	0
hexadecanal	0	0	0	0	0	0	0	0	0.32	0.41	0	0	0	0	0	0	0	0.1	0	0	0	0	0	0.4	0	0	0	0	0	0	0.3	0.7	0	1.1	1	0	0.1	0	0	0	0	0	0
hexadecane	0	0	0	0	0	0	0	0	0	0	0	0	0	0	0	0	0	0.2	0.2	0	0	0	0	0.5	0	0	0	0	0	0	0	0	2.3	0	0.1	0	0	0	0	0	0	0	0
hexadecanoic acid	2.7	6.69	0.73	1.3	1.87	1.04	0	0	0	0.34	0	0	26.2	19.7	3.2	18.7	26.1	0.8	0.3	0	0	12.8	33.5	18.1	29.4	15	14.2	13.6	0	0	0.7	6.6	1.5	0	0	5.5	0.2	0	20.8	14.7	39.3	6.1	25.8
hexadecanoic acid methyl ester	0	0	0	0	0	0	0	0	0	0	0	0	0	0	0	0	0	0	0	0	0	0	0	0	3.9	0	0	0	0	0	0	0	0	0	0	0.3	0.2	0	1.2	1.7	0	0	0
hexadecanol	0	0	0	0	0	0	0	0	0	0	0	0	0	0	0	0	0	0	0.3	0	0	0	0	0	0	0	0	0	0	0	0.9	0	0	0	0	0	0	0	0	0	0	0	0
Hexadeceneamide	0	0	0	0	0	0	0	0	2.68	0	0	0	0	0	0	0	0	0	0	0	0	0	0	0	0	0	0	0	0	0	0	0	0	0	0	0	0	0	0	0	0	0	0
hexahydrofarnesyl acetone	0	0	0	0	0	0	0	0	0	0	0	0	0	2.9	0	0	0	0	0	0	0	0	0.8	1.5	2.8	6	13.5	0	0.4	1	0	0	0	0	0	0.5	0.4	0	0	0	0	0	1.1
hexanol	0	0	0	0	0	0	0	0	0	0	0	0	0	0	0	0	0	0	0	0	0	0	0	0	0	0	0	0	0	0	0	0	0	0	0	0	0	0	0	2	0	0	0
hexdecene	0	0	0	0	0	0	0	0	0	0	0	0	0	0	0	0	0	0.2	1	0	0	0	0	0	0	0	0	0	0	0	0	0	0	0	0	0	0	0	0	0	0	0	0
hexen-1-ol	0	0	0	0	0	0	0	0	0	0	0	0	0	0	0	0	0	0	0.1	0	0	0	0	0	0	0	0	0	0	0	0	0	0	0	0	0	0	0	0	0	0	0	0
hexenal	0	0	0	0	0	0	0	0	0	0	0	0	0	0	0	0	0	0	0	0	0	0	0	0.2	0	0	0	0	0	0	0	0	0	0	0	0	0	0	0	0.2	0	0	0
hotrienol	0	0	0	0	0	0	0	0	0	0	0	1.88	0	0	0	0	0	0	0	0	0	0	0	0	0	0	0	0	0	0	0	0	0	0	0	0	0	0	0	0	0	0	0
humulene epoxyde II	0	0	0	0	0	0	0	0	0	0	0	0	0	0	0.4	0	0	0	0	0	0	0	0.3	0.7	0.2	0	0	0	1.5	3.6	0	0	0	0	0	0	0	0	0	0	0	2.8	1.6
hydrofarnesyl acetone	0	0	0	0	0	0	0	0	0	0	0	0	0	0	0	0	0	1	0	0	0	0	0	0	0	0	0	0	0	0	0	0	0	0	0	0	0	0	0	0	4.3	0	0
Icosanoic acid (Arachidic acid)	1.22	0	11.05	1.14	2.9	2.3	0	0.84	9.81	0	0	0	0	0	0	0	0	0	0	0	0	0	0	0	0	0	0	0	0	0	0	0	0	0	0	0	0	0	0	0	0	0	0
indole	0	0	0	0	0	0	0	0	0	0	0	0	0.1	0	0	0	0	0	0	0	0	0	0	0	0	0	0	0	0	0	0	0	0	0	0	0	0	0	0	0	0	0	0
isocaryophyllene oxide	0	0	0	0	0	0	0	0	0	0	0	0	0	0	0	0	0	0	0	0	0	0	0	0	0	0	0	0	0	0	0	0	0	0	0	0	0	0	0	0	0	0.8	0
iso-Longifolene	0	0	0	0	0	0	0	0	0	0	0	0	0.7	0	0	0	0	0	0	0	0	0	0	0	0	0	0	0	0	0	0	0	0	0	0	0	0	0	0	0	0	0	0
isopropyl myristate	0	0	0	0	0	0	0	0	0	0	0	0	0	0	0	0	0	0.3	0.1	0	0	0	0	0	0	0	0	0	0	0	0	0	0	0	0	0	0	0	0	0	0	0	0
isospathulenol	0	0	0	0	0	0	0	0	0	0	0	0	0	0.5	1.1	0	0	4.8	7.6	0	0	0	0	0	0	0	0	0	0	0	0	0	0	0	0	0	0	0	0	0	0	0	0
Isothujone	0	0	0	0	0	0	0	3.12	0	0	0	0	0	0	0	0	0	0	0	0	0	0	0	0	0	0	0	0	0	0	0	0	0	0	0	0	0	0	0	0	0	0	0
isovalencenol	0	0	0	0	0	0	0	0	0	0	0	0.67	0	0	0	0	0	0	0	0	0	0	0	0	0	0	0	0	0	0	0	0	0	0	0	0	0	0	0	0	0	0	0
l- selinene	0	0.58	0	0	0	0	0	0	0	1.59	0	0	0	0	0	0	0	0.2	0	0	0	0	0	0	0	0.8	0	0.5	0	0	0	0	0	0	0	0	0	0	1.4	0	0	0	0
l-amorphene	0	0	0	0	0	0	0	0	0	0	0	0	0	0	0	0	0	0	0	0	0	0	0	0	0	0	0	0.7	0	0	0	0	0	0	0.3	0	0	0	0	0	0	0	0
lauric acid	0	0	0	0	0	0	0	0	0	0	0	0	0	0	0	0	0	0	0	0	0	3.1	0	0	0	1.4	0.3	0	0	0	0	0	0	1.1	0.4	0	0	0	0	0	0	0	0
l-bisabolene oxide	0	0	0	0	0	0	0	0	0	0	0	7.85	0.1	1.5	0	0	0	0	0	0	0	0	0	0	0	0	0	0	0	0	0	0	0	0	0	0	0	0	1.4	0	0	0	0
l-cadinene	0	0.48	0	1.5	0	0.72	0	0.64	0	0	0	0	0	0.6	0	0	0	0	0	0	0	0	0	0	0	0	0	0	0	0	0	0	0	0	2	0.2	0.1	0	0	0	0	0	0
l-cadinol	0	0	6.29	5.31	0	0	0	0	0	0	0	2.7	0	0	0	0	0	0	0	0	0	0	0	0	0	0	0	0	0	0	0	0	0.7	0	1.7	5.8	4.4	0	0.8	0.4	0	0	0
l-calacorene	0	0	0	0	0	0	0	0	0	0	0	0	0	1.3	0	0	0	0	0	1.2	0	0	0	0	0	0	0	0	0	0	0	0	0	0	1	0	0.1	0	0	0	0	0	0
l-cedrene	0	0	0	0	0	0	0	0	0	0	0	0	0	0	0	0	0	0.2	0	0	0	0	0	0	0	0	0	0	0	0	0	0	0	0	0	0	0	0	0	0	0	0	0
l-copaen-4-ol	0	0	0	0	0	0	0	0	0	0	0	0	0	0	0	0	0	0	0	0	0	0	0	0	0	0	0.8	0	0	0	0	0	0	0	0	0	0	0	0	0	0	0	0
l-costol	2.83	2.35	5.88	4.39	3.51	5.61	0	0	0	0	0	0	0	0	0	0	0	0	0	0	0	0	0	0	0	0	0	0	0	0	0	0	0	0	0	0	0	0	0	0	0	0	0
l-cubebene	0	0	0	0	0	0	0	0	0	0	0	0	0	0	0	0	0	0	0	0	0	0	0	0	0	1.6	0	0.9	0	0	0	0	0	0	0	0	0	0	0	0	0	0	0
l-cyperene	0	0	0	0	0	0	0	0	0	0	14.08	0	0	0	0	0	0	0	0	0	0	0	0	0	0	0	0	0	0	0	0	0	0	0	0	0	0	0	0	0	0	0	0
ledene	0.71	0	0	0	0	0	0	0	0	0	0	0	0	0	0	0	0	0	0	0	0	0	0	0	0	0	0	0	0	0	0	0	0	0	0	0	0	0	0	0	0	0	0
ledene oxide	3.15	2.78	0	0	0	0	0	0	0.6	0.66	0	0	0	0	0	0	0	0	0	0	0	0	0	0	0	0	0	0	0	0	0	0	0	0	0	0	0	0	0	0	0	0	0
ledol	0	0	0	0	0	0	0	0	0	0	0	0	0	0.2	0	0	0	0	0	0	0	0	0	0	0	0.9	0	0.7	0	0	0	0	0	0	3.5	0.4	0	0	0	0	0	0	0
l-epi muurolol	0	0	0	0	0	0	0	0	0	0	0	0	0	0	0	0	0	0	0	0	0	1	0	0	0	0	0	0	0	0	0	0	0	0	0	4.6	4	7.6	0	0	0	0	0
l-farnesene	0	0	0	0	0	0	0	0	0	0	0	0	0	0	0	0	0	0.1	0	0	0	0	0	0	0	0	0	0	0	0.9	0	0	0	0	0	0	0	0	1.3	0	0	0	0
l-guaiene (a-bulnesene)	0	0	0	0	0	0	0	0	0	0	0	0	0.1	0	0	0	0	0	0	0	0	0	0	0	0	0	0	0	0	0	0	0	0	0	0	0	0	0	0	0	0	0	0
limonen-6-ol,pivalate	0	0	0	0	0	0	0	0	0	0	0	1.25	0	0	0	0	0	0	0	0	0	0	0	0	0	0	0	0	0	0	0	0	0	0	0	0	0	0	0	0	0	0	0
limonene	0	0	0	0	0	0	0	0	0.82	0	0	0	0.3	2.3	0	0	0	0	0	0.3	0	0.8	0	0	0	0	0	0	0.7	0	0	0	0	0	0	3.5	2.6	0	0	0	0	0	0
linalool	0	0	0	0	0	0	0	0	0	0	0	0.32	0	0	0	0	0	0	0.3	0.2	0	0	0	1.4	0	0	0	2.1	0.4	0.2	0	0	0.2	0	0	3.3	2.9	0	0	0	0	0	0
l-ionone	0.82	0.95	0	0	0	0	0	0	0	0	0	0	0	0	0	0	0	0	0	0	0	0	0.1	0	0	0	0	0	0	0	0	0	0	0	0	0	0	0	0	0	0	0	0
l-longipinene	0	0	0	0	0	0	0	0	0	0	0	0	0	0	0	0	0	0	0	0	0	0	0	0	0	0	0	0.8	0	0	0	0	0	0	0	0	0	0	0	0	0	0	0
l-muurolene	0	0	0	0	0.78	0	0	0	0	0	0	0	0	0	0	0	0	0.1	0	0	0	0	0	0	0	0	0	0	0	0	0	0	0	0	0.3	0	0	0	0	0	0	0	0
longifolene	2	1.03	0	0	0	0	0	0	0	0	0	0	0.1	0	0	0	3.6	0	0	0	0	0	0	0	0	0	0	0	0	0	0	0	0	0	0	0	0	0	0	0	0	0	0
longipinocarveol	0	0	0	0	2.07	0	0	0	0	0	0	0	0	0	0	0	0	0	0	0	0	0	0	0	0	0	0	0	0	0	0	0	0	0	0	0	0	0	0	0	0	0	0
l-phellandrene	0	0	0	0	0	0	0	0	0	0	0	0	0	0	0	0	0	0	0	0	0	0	0	0	0	0	0	0	0	0	0	0	0	0	0	0.4	0.5	0	0	0	0	0	0
l-santalene	0	0	0	0	0	0	0	0	0	0	0	0	0	0	0	0	0	0	0	0	0	0	0	0	0.4	0	0	0	0	0	0	0	0	0	0	0	0	0	0	0	0	0	0
l-terpinene	0	0	0	0	0	0	0	0	0	0	0	0	0	0	0	0	0	0	0	0	0	0	0	0	0	0	0	0	0	0	0	0	0	0	0	0	0	0.7	0	0	0	0	0
l-terpinyl-propionate	0	0	0	0	0	0	0	0	0	0	0	0	0	0	0	0	0	0	0	0	0	0	0	0	0	0	0	0	0	0	0	0	0	0	0	0	0	0	3.4	0	0	0	0
l-thujenal	0	0	0	0	0	0	0	0	0	0	0	0	0	0	0	0	0	0	0	1	0	0	0	0	0	0	0	0	0	0	0	0	0	0	0	0	0	0	0	0	0	0	0
l-thujone	0	0	0	0	0	0	0	0.7	0	0	0	0	0	0	0	0	0	0	0	0	0	0	0	0	0	0	0	0	0	0	0	0	0	0	0	0	0	0	0	0	0	0	0
l-valerenol	0	0	0	0	0	0	0	0	0	0	0.64	0	0	0	0	0	0	0	0	0	0	0	0	0	0	0	0	0	0	0	0	0	0	0	0	0	0	0	0	0	0	0	0
manoyl oxide	0	0	0	0.78	0	0	0	0	0	0	0	0	0	0	0	0	0	0	0	0	0	0	0	0	0	0	0	0	0	0	0	0.7	0	0	0	0	0	0	0	0	0	0	0
mayristicine	0	0	0	0	0	0	0	0	0	0	0	0	0.4	0	0	0	0	0	0	0	0	0	0	0	0	0	0	0	0	0	0	0	0	0	0	0	0	0	0	0	0	0	0
Methyl (5Z,8Z,11Z,14Z)-icosa-5,8,11,14-tetraenoate (Methyl arachidonate)	0	0	0	0	0	0	0	0	14.25	12.52	0	0	0	0	0	0	0	0	0	0	0	0	0	0	0	0	0	0	0	0	0	0	0	0	0	0	0	0	0	0	0	0	0
Methyl (7E,10E)-octadeca-7,10-dienoate	0	0	3.65	0.65	1.99	1.82	0	0	0.79	0	0	0	0	0	0	0	0	0	0	0	0	0	0	0	0	0	0	0	0	0	0	0	0	0	0	0	0	0	0	0	0	0	0
Methyl (9E,12E)-octadeca-9,12-dienoate	0	0	0	0	1.3	0	0	1.42	0	0	0	0	0	0	0	0	0	0	0	0	0	0	0	0	0	0	0	0	0	0	0	0	0	0	0	0	0	0	0	0	0	0	0
Methyl (9Z,12Z)-octadeca-9,12-dienoate	3.2	1.22	0	0	1.99	0	0	0	0.99	0.38	0	0	0	0	0	0	0	0	0	0	0	0	0	0	0	0	0	0	0	0	0	0	0	0	0	0	0	0	0	0	0	0	0
Methyl (9Z,12Z,15Z)-octadeca-9,12,15-trienoate	0	0	0	0	6.04	0	0	0	0	0	0	0	0	0	0	0	0	0	0	0	0	0	0	0	0	0	0	0	0	0	0	0	0	0	0	0	0	0	0	0	0	0	0
methyl (Z)-5,11,14,17-eicosatetraenoate	0	0	0	0	0	0	0	0	0	0	0	3.13	0	0	0	0	0	0	0	0	0	0	0	0	0	0	0	0	0	0	0	0	0	0	0	0	0	0	0	0	0	0	0
methyl linoleate	0	0	0	0	0	0	0	0	0	0	0	0	0	0	0	0	0	0	0	0	0	0	0	0	0	0	0	0	0	0	0	0	0	0	0	2	0	0	0	1.9	0	0	0
methyl linolenate	0	0	0	0	0	0	0	0	0	0	0	0	0	0	0	0	0	0	0	0	0	0	0	0	0	0	0	0	0	0	0	0	0	0	0	0.7	0	0	0	4	0	0	0
methyl oleate	0	0	0	0	0	0	0	0	0	0	0	0	0	0	0	0	0	0	0	0	0	0	0	0	0	0	0	0	0	0	0	0	0	0	0	0	0	0	0	0.2	0	0	0
methyl salicylate	0	0	0	0	0	0	0	0	0	0	0	0	0.5	0.2	0	0	0	0	0	0	0	0	0	0	0	3	0	0	0	0	0	0	0	0	0	0	0	0	0	0	0	0	0
methyl stearate	0	0	0	0	0	0	0	0	0	0	0	0	0	0	0	0	0	0	0	0	0	0	0	0	0	0	0	0	0	0	0	0	0	0	0	0	0	0	0	0.2	0	0	0
methyl tetradecanoate	0	0	0	0	0	0	0	0	0	0	0	0	0	0	1.7	0	0	0	0	0	0	0	0	0	0	0	0	0	0	0	0	0	0	0	0	0	0	0	1.1	0	0	0	0
methyleugenol	0	0	0	0	0	0	0	0	0	0	0	0	0	0	0	0	0	0	0.8	0	0	0	0	0	0	0	0	0	0	0	0	0	0	0	0	0	0	0	0	0	0	0	0
myrestic acid	0	0	0	0	0	0	0	0	0	0	0	0	0	0	0	0	0	0	0	0	0	3.3	0	0	0	0	0	0	0	0	0	0	0	0	0	0	0	0	0	0	0	0	0
myristylaldehyde	0	0	0	0	0	0	0	0	0	0	0	0	0	0	0	0	0	0	0	0	0	0.7	0	0	0	0	0	0	0	0	0	0	0	0	0	0	0	0	0	0	0	0	0
naphthalene	0	0.87	0	0	0	0	0	0	0	0	0	0	0	0	0	0	0	0	0	0	0	0	0	0	0	0.3	1.6	1.2	0	0	0	0	0	0	0	0	0	0	0	0	0	0	0
n-dodecanol	0	0	0	0	0	0	0	0	0	0	0	0	0	0	0	0	0	0	0	0	0	0	0	0	0	0	0	0	0	0	0	0	0	0	6.7	0	0	0	0	0	0	0	0
neophytadiene	0	0	0	0	0	0	0	0	0	0	0	0	0	0	0	0	0	0	0	0	1	0	0	0	0	0	0	0	0	0.1	0	0	0	0	2.4	0	0	0	0	0	0	0	0
nerol oxide	0	0	0	0	0	0	0	0	0	0	0	1.64	0	0	0	0	0	0	0	0	0	0	0	0	0	0	0	0	0	0	0	0	0	0	0	0	0	0	0	0	0	0	0
nerolidyl acetate	0	0	0	0	0	0	0	0	0	0	0	0	0	0	0	0	0	0	0	0	0	0	0	0.3	0	0	0	0	0	0	0	0	0	0	0	0	0	0	0	0	0	0	0
n-heptanal	0	0	0	0	0	0	0	0	0	0	0	0	0	0.6	0	0	0	0	0	0.2	0	0	0	0	0	0	0	0	0	0	0	0	0	0	0	0	0	0	0	0	0	0	0
n-octanal	0	0	0	0	0	0	0	0	0	0	0	0	0	0	0	0	0	0	0	0.4	0	0	0	0	0	0	0	0	0.2	0.1	0.1	0	0.4	0	0	0	0	0	0	0	0	0	0
nonacosane	0	0	0	0	0	0	0	0	0	0	0	0	5.1	1.1	4.1	7.8	5.8	0	0	0	0	0	2.8	10.2	5.6	0.1	1.9	1.3	0	0.3	0	0	0	0.5	0	0	0	0	1.6	0	0	6.1	7.7
nonadecane	0	0	0	2.16	0	0	0	0.29	0	0	0	0	0	0	0	0	0	0.1	0	0	0	0	0	0.2	0	0	0	0	0	0	0	0	0.1	0	0.6	0	0.2	0	0	0	0	0	0
nonanal	0	0	0	0	0	0	0	0	0.22	0	0	0	0	0.1	0	0.3	0.3	0.3	0.1	0.3	0	0	0	0	1.4	0	2.1	0.5	0.4	0.6	3.2	1.6	3.7	0	0.4	0	0	0	0	2	0	0	0
nonanoic acid	0	0	0	0	0	0	0	0	0	0	0	0	0	0.2	0	0	0	0	0	0	0	0	0	0	0	0	0	0	0	0	0	0	0	0	1.4	0	0	0	0	0	0	0.2	0.2
nonyl alcohol	0	0	0	0	0	0	0	0	0	0	0	0	0	0	0	0	0	0	0	0	0	0	0	0	0	0	0	0	0	0	0	0	0.2	0	0	0	0	0	0	0	0	0	0
nonyl phenol	0	0	0	0	0	0	0	0.38	0	0	0	0	0	0	0	0	0	0	0	0	0	0	0	0	0	0	0	0	0	0	0	0	0	0	0	0	0	0	0	0	0	0	0
nootkatone	0	0	0	0	0	0	0	0	0	0	0	0	0	0.2	0	0	0	0	0	0	0	0	0	0	0	0	0	0	0	0	0	0	0	0	0	0	0	0	0	0	0	0	0
nor-copaanone	0	0	0	0	0	0	0	0	0	0	0	0	0	0	0	0	0	0	0	1.5	0	0	0	0	0	0	0	0	0	0	0.5	1.7	0	0	0	0	0	0	0	0	0	0.7	0
octacosane	0	0	0	0	0	0	0	0	0	0	0.32	0	0	0.2	0.6	0.9	0.1	0	0	0	0	0	0.5	2.2	0.9	0	0	0	0	0	0	0	0	0	0	0	0	0	0	0	0	0	0
octadec-9-enoic acid	0	0	0	0	0	0	0	0	0	0	0	0	0	0	0	0	0	0.3	10.6	0	0	0	0	0	0	0	0	0	0	0	34	8.9	0	0	0	0	0	0	0	0	0	0	0
octadecan	0	0	0	0	0	0	0	0	0	0	0	0	0	0	0.4	0	0	0.1	0.1	0	0	0.6	0	0.2	0	0	0	0	0	0	0.2	0	0	0	0.3	0	0	0	0	0	0	0	0
Octadecan-1-ol	0	0	0	0	0	0	0.36	0	0	0	0	0	0	0	0	0	0	0	0	0	0	0	0	0	0	0	0	0	0	0	0	0	0	0	0	0	0	0	0	0	0	0	0
octadecanal	0	0	0	0	0	0	0	0	0	0	0	0	0	0	0	0	0	0.1	0	0	0	0	0	0.5	0	0	0	0	0	0	0	0	0	0	0	0	0	0	0	0	0	0	0
octadecanoic acid	0	0	0	0	0	0	0	0	0	0	0	0	0	0.8	0.4	1.1	0	0	0	0	0	0	0	0	0.6	0	0	0	0	0	0	0	0	0	0	0	0	0	0	0	0	0	0
octadecene	0	0	0	0	0	0	0	0	0	0	0	0	0	0	0	0	0	0.3	0.2	0	0	0	0	0	0	0	0	0	0	0	0	0	0	0	0.1	0	0	0	0	0	0	0	0
octan-3-ol	0	0	0	0	0	0	0	0	0	0	0	0	0	0	0	0	0	0	0	0	0	0	0	0.1	0	0	0	1.1	0	0	0	0	0	0	0	0	0	0	0	0	0	0	0
octanoic acid	0	0	0	0	0	0	0	0	0	0	0	0	0	0	0	0	0	0	0	0	0	0	0	0	0	0	0	0	0	0	0	0	0	0	0.6	0	0	0	0	0	0	0	0
octanol	0	0	0	0	0	0	0	0	0	0	0	0	0	0	0	0	0	0	0	0	0	0	0	0	0	0	0	0	0	0	0	0	0.3	0	0	0	0	0	0	0	0	0	0
olealdehyde	0	0	0	0	0	0	0	0	0	1.04	0	0	0	0	0	0	0	0	0	0	0	0	0	0	0	0	0	0	0	0	0	0	0	0	0	0	0	0	0	0	0	0	0
paeonol	0	0	3.35	0	0	0.58	0	1.05	0	0	0	0	0	0	0	0	0	0	0	0	0	0	0	0	0	0	0	0	0	0	0	0	0	0	0	0	0	0	0	0	0	0	0
palustrol	0	0	0	0	0	0	0	0	0	0	0	0.32	0	0	0	0	0	0	0	0	0	0	0	0	0	0	0	0	0	0	0	0	0	0	0	0	0	0	0	0	0	0	0
patchulene	0	0	0	0	0	0	0	0	0	0	0	0	0	0	0	0.5	0	0	0	0	0	0	0	0	0	0	0	0	0	0	0	0	0	0	0	0	0	0	0	0	0	0	0
p-cymen-8-ol	0	0	0	0	0	0	0	0	0	0	0	0	0	0	0	0	0	0	0.1	0	0	0	0	0	0	2.9	0	7.6	0	0	0	0	0	0	0	0	0	0	0	1.1	0	0	0
p-cymene	0	0	0	0	0	0	0	0	0	0	0	0	0.4	2.4	0	0	0	0	0	0.2	0	0	0	0	0	0	0	0	0	0	0	0	0	0	0	0	0	1	0	0	0	0	0
p-cymenene	0	0	0	0	0	0	0	0	0	0	0	0	0	0	0	0	0	0	0	0	0	0	0	0	0	0	0	0	0	0	0	0	0	0	0.2	0	0	0	0	0	0	0	0
pentacosane	0	0	0	0	0	0	0	0	0	3.45	0	0	1	1.4	4.5	2.5	2	0.8	1.6	0	0	5.6	1.8	4.6	5.2	0.4	0.8	0.8	0.6	0.8	1	0	1	0.9	1.4	0.6	1	0	2.2	27.3	0	1.8	3
pentadecan-2-one	0	0	0	0	0	0	0	0	0	0	0	0	0	0	0	0	0	0.2	0	0	0	0	0	0	0	0	0	0	0.4	0	0	0	0	0	0	0	0	0	0	0	0	0	0
pentadecanal	0	0	0	0	0	0	0	0	0	0	0	0	0	0	0	0	0	0.3	2	0	0	0	0	1.1	0.9	0	0	0	0.6	1.7	0	0	0	0.5	2	0.6	0.7	0	0	0	0	0	1.1
pentadecane	0	0	0	0	0	0	0	0	0	0	0	0	0	0	0	0	0	0	0	0	0	0	0	0.5	1.7	0	0	0	0	0	0	0	2.5	0	0	0	0	0	0	0.3	0	0	0
pentadecanoic acid	0	0	0	0	0	0	0	0	0	0	0	0	0	0.5	0	0	0	0	0	0	0	0	0.6	0.4	0.8	0.3	0.3	1.6	0	0	0	0	0	0	0	0	0	0	0	0	0	0	0
pentadecene	0	0	0	0	0	0	0	0	0	0	0	0	0	0	0	0	0	0.2	0.5	0	0	0	0	0	0	0	0	0	0.4	0	0	0	0	0	0	0	0	0	0	1.6	0	0	0
phenyl acetaldehyde	0	0	0	0	0	0	0	0	0	0	0	0	0.6	0	0	0	0	0	0	0	0	0	0.5	0.6	1.8	3.3	1.1	2.6	0	0	0	0	0	0	0	0	0	0	0	0	0	0	0
Phthalic acid, hept-4-yl isobutyl ester)	0	0	0	0	0	0	0	0	1.56	1.19	0	0	0	0	0	0	0	0	0	0	0	0	0	0	0	0	0	0	0	0	0	0	0	0	0	0	0	0	0	0	0	0	0
phthatic acid	0	2.39	0	0	1.06	0.82	0	0	0	0	0	0	0	0	0	0	0	0	0	0	0	0	0	0	0	0	0	0	0	0	0	0	0	0	0	0	0	0	0	0	0	0	0
phytol	0.79	0	7.9	16.89	5.79	5.68	0	6.59	0.52	1.13	0	0	0	0	6.7	2.6	3.5	0.3	0.2	6.4	2	0	1.9	0.7	0	0	0	0	0.5	6.2	0	0	0	0	0.1	0	0	0	1.3	0.8	4	6.3	7.4
p-methoxyacetophenone	0	0	0	0	0	0	0	0	0	0	0	0	0	0	0	0	0	0	0	0	0	0	0	0	0	0	0	6.8	0	0	0	0	0	0	0	0	0	0	0	0	0	0	0
pulegone	0	0	0	0	0	0	0	0.65	0	0	0	0	0	0	0	0	0	0	0	0.6	0	0	0	0	0	0	0	0	0	0.2	0	0	0.4	0	0	0	0.2	0	0	0	0	0	0
p-vinyl-guiacol	0	0	0	0	0	0	0	0	0	0	0	0	0	0	0	0	0.3	0	0	0	0	0	0	0	0	0	0	0	0	0	0	0	0	0	0	0	0	0	0	0	0	0	0
sabinene	0	0	0	0	0	0	0	0	0.43	0	0	0	0	0	0	0	0	0	0	0	0	3.3	0	0	0	0	0	0	0	0	0	0	0	0	0	0	0	0	0	0	0	0	0
safranal	0	0	0	0	0	0	0	0	0.23	0	0	0	0.3	0.2	0	0	0	0	0	0.5	0	0	0	0	0	2.8	0.8	0	0.2	0	0	0	0.5	0	0	0	0	0	0	0	0	0	0
salvail-4 (14) -en-1-one	2.4	2.94	2.94	3.53	0	0.77	0	1.61	0.62	0.4	0	0	0	0	0	0	0	0	0	1.6	0	0	0	0	0	0	0	0	1.1	2.8	0.7	2.3	1.1	0	0	0	0	0	0	0	0	0	0
salviadienol	0	0	0	0	0	0	0	0	0	0	0	0	0	0	0	0	0	0	0	0	0	0	0	0	0	0	0	0	0	0	0	0	0	0	0	0	0	0	0	0	0	0.6	0
salvial-4(14)-en-1-one	0	0	0	0	0	0	0	0	0	0	0	0	0	0	0	0	0	0	0	0	0	0	0	0	0	0	0	0	0	0	0	0	0	0	0	0	0	0	0	0	0	3.2	1.1
santolina triene	0	0	0	0	0	0	0	0	0	0	0	0.46	0	0	0	0	0	0	0	0	0	0	0	0	0	0	0	0	0	0	0	0	0	0	0	0	0	0	0	0	0	0	0
selin-11-en-4-l-ol	0	0	0	0	0	0	0	0	0	0	0	0	0	0	0	0	0	0	0	0	0	0	0	0	0	0	0	0	0	0	0	0	0	0	0	0.9	0	0	0	0	0	0	0
selina-3,7 (11) diene	0	0	0	0	0	0	0	0	0	0	0	0	0	0	0	0	0	0	0	0	0	0	0	0	0	0	0	0	0	0	0	0	0	0	0	0	0	5	0	0	0	0	0
sesquifallendrene	0	0	0	0	0	0	0	0	0	0	0	0	0	0	0	0	0	2.7	0	0	0	0	0	0	0	0	0	0	0	0	0	0	0.7	0	0	0	0	0	0	0	0	0	0
spathulenol	12.96	11.98	12.92	9.05	3.7	18.77	1.61	0.39	0	0	0	0	2.9	4.8	2.8	3.9	0	0	0	4.9	3.9	0	0.1	0.2	0	0.5	0	1.6	2.7	5.1	6	8.9	0.6	12.2	1.4	0	0	0	0	0	0	12.1	4.2
squalene	0	0	0	0	0	0	0	0	0	0	0	0	0	1.9	0	0	0	0	0	0	0	0	0	0	0	0	0	0	0	0	0	0	0	0	0	0	0	0	0	0	0	0	0
ß-caryophyllene	12.85	11.25	0.73	0	3.4	0	0	0	0.26	0	29.33	0	0.6	0	5	4.1	1.6	6.6	1	1.3	5.4	0.4	2	2.6	1.2	5.4	2	0.7	17.5	3.5	1.2	0	2.5	0	0	5.4	6.4	24.5	8.6	2.8	0	0.4	1.2
ß-copaene	0	0	0	0	0	0	0	0	0	0	0	0	0	0	1.4	0	0	0	0	0	0	0	0	0	0	0	0	0	0	0.4	0	0	0	0	0	1.7	1.9	0	0	0	0	0	0
ß-cubebene	0	0	0	0	0	0	0	0	0	0	0	0	0	0	0	0	0	0	0	0	0	0	0	0	0	0	0	0	0	0	0	0	0.5	0	0	0	0	0	0	0	0	0	0
ß-cyclocitral	0	0	0	0	0	0	0	0	0	0	0	0	0	0	0	0	0	0	0	0	0	0	0	0	0	0	0	0	0	0	0	0	0	0	0	0.2	0	0	0	0	0	0	0
ß-damascenone	0.68	0	0	1.52	0	0	0	0	0.46	0	0	0	1.7	0.9	0	0	0	0	0	0	0	0	0	0.8	0.5	0.4	0.7	1	1.8	0.6	0.4	7.3	0	0	2.5	0	0	0	0	0	0	0	0
ß-elemene	0	0	0	0	0	0	0	0	0	0	0	0	0	0	0	0.4	0	0	0	0	0	0.2	0	0	0	0	0	0	0	0	0.4	0	0	0	0	0	0	0	0	0	0	0	0
ß-myrcene	0	0	0	0	0	0	0	0	0	0	0	0	0	0	0	0	0	0	0	0	0	0	0	0	0	0	0	0	0	0	0	0	0	0	0	0	0	2.8	0	0	0	0	0
ß-ylangene	0	0	0	0	0	0	0	0	0	0	0	0	0	0	0	0.3	0.6	0	0	0	0	0	0	0	0	0	0	0	0	0	0	0	0	0	0	0	0	0	0	0	0	0	0
t-cadinol	0	0	0.92	1.05	0	0	0	0	0	0	0	0	0	0	0	0	0	0.5	0.8	0	0	0	0	0	0	0	0	0	0	0	0	0	0	0	0	0	0	0	0	0	0	0	0
terpinene-4-ol	0	0	0	0	0	0	0	0	0	0	0	7.13	0	0	0	0	0	0	0	0	0	0.3	0	0	0	0	0	0	0	0	0	0	0	0	0	0	0	0	0	0	0	0.2	0
tetracosane	0	0	0	0	0	0	0	0	0	0	0	0	0.2	0	1.7	1	0.4	4.9	0	0	0	0	0.5	1.3	0.6	0	0	0	0	0.2	0	0	0	0.6	7.8	1.4	0.4	0	0	4	0	0.9	1.5
tetradecanal	0	0	0	0	0	0	1.3	0	0.33	0	0	0	0	0	0	0	2.1	0	0	0	0	0	0.2	0.9	1.3	0	0	0	0	0	0	0	0	0	0	0	0	0	0	0	0	0	0
tetradecane	0	0	0	0	0	0	0	0	0	0	0	0	0	0	0	0	0	0	0.1	0	0	0	0	0.3	0.8	0	0	0	0	0.3	0	0	0.4	0	0.1	0	0	0	0	0	0	0	0
tetradecanoic acid	0	0	0	0	0	0	0	0	0	0	0	0	2.3	2.9	0	0	0	0.2	0.6	0	0	0	2.5	0.6	2.5	0	0	0	0	0	0	0	0	0	0	0	0	0	0	0	0	1	8.1
tetradecanol	0	0	0	0	0	0	0	0	0	0	0	0	0	0	0	0	0	0	0	0	3.2	0	0	0.4	1.3	0	0	0	0	0	0	0	0	0	0	0	0	0	0	0	0	0	0
tetradecene	0	0	0	0	0	0	0	0	0	0	0	0	0	0	0	0	0	0	0.4	0	0	0	0	0	0	0	0	0	0	0	0	0	0	0	0	0	0	0	0	0	0	0	0
texanol	0	0	0	1.5	0	0	0	0	0	0	0	0	0	0	0	0	0	0	0	0	0	0	0	0	0	0	0	0	0	0	0	0	0	0	0	0	0	0	0	0	0	0	0
theaspirane A	3.75	2	0	0.7	0	0	0	0	0	0	0	0	0	0	0	0	0	0	0	0	0	0	0	0	0	0	0	0	0	0	0.3	0	0	0	0	0	0	0	0	0	0	0	0
theaspirane B	0	0	0	0	0	0	0	0	0	0	0	0	0	0	0	0	0	0	0	0	0	0	0	0	0	0	0	0	0	0	0.3	0	0	0	0	0	0	0	0	0	0	0	0
thunbergol	0	0	1.62	0.75	0	0	0	0	0	9.05	0	0	0	0	0	0	0	0	0	0	0	0	0	0	0	0	0	0	0	0	0	0	0	0	0	0	0	0	0	0	0	0	0
thymol	0	0	0	0	0	0	0	0	0	0	0	8.8	0	1.2	0	0	0	0	0.1	0	0	0	2.4	0	0	0	0	0	0	0.1	0	0	0	0	6.7	0	0	0	0.9	0	0	0	0
thymol methyl ester	0	0	0	0	0	0	0	0	0	0	0	0	0	0.3	0	0	0	0	0	0	0	0	0	0	0	0	0	1.6	0	0	0	0	0	0	0	0	0	0	0	0	0	0	0
T-muurolol	0	0	0	0	0	0	0	0	0	0	1.12	0	0	0	0.6	0	0	0.9	1.7	0	0	0	0	0	0	0	0	0	0	0	0	0	0	0	2.5	0	0	0	0	0.3	0	0	0
torilenol	0	0	0	0	0	0	0	0	0	0	0	0	0	0	0	0	0	0	0	0	0	0	0	0	0	0	0	0	0	0	0	0	0	0	0	0	0	0	0	0	0	4.3	0
torreyol	4.84	4.18	0	0	3.34	0	0	7.11	0.8	0.83	0	0	0	0	0	0	0	0	0	0	0	0	0	0	0	0	0	0	0	0	0	0	0	0	1.7	0	0	0	0	0	0	0	0
totarol	0	0	0	0	0	0	0	0	0	0	0	0	0	0	0	0	0	0	0	0	0	0	0	0	0	0	0	0	0	0	0	0	0	0	0	0	0	0	0	1.2	0	0	0
trans dihydricarvone	0	0	0	0	0	0	0	0	0	0	0	0	0	0	0	0	0	0	0	0	0	0	0	0.4	0	0	0	0	0	0	0	0	0	0	0	0	0	0	0	0	0	0	0
trans linallool oxide	0	0	0	0	0	0	0	0	0	0	0	0	0	0	0	0	0	0	0.2	0	0	0	0	0	0	0	0	0	0	0	0	0	0	0	0	0	0	0	0	0	0	0	0
trans-3-caren-2-ol	0	0	0	0	0	0	0	0	0	0	0	0.34	0	0	0	0	0	0	0	0	0	0	0	0	0	0	0	0	0	0	0	0	0	0	0	0	0	0	0	0	0	0	0
trans-a-bergamotene	0	0	0	0	0	0	0	0	0	0	0	0	0	0	0	0	0	3	2.7	0	0	0	0.4	0	0	0	0	0	1.7	0	0	0	0	0	0	0	0	0	0	0	0	0	0
trans-b-bergamotene	0	0	0	0	0	0	0	0	0	0	0	0	0	0	0	0	0	0	0	0	0	0.1	0	0	0	0	0	0	0	0	0	0	0	0	0	0	0	0	0	0	0	0	0
trans-cadina-1(2), 4 diene	0	0	0	0	0	0	0	0	0	0	0	0	0	0	0	0	0	0	0	0	0	0	0	0	0	0	0	0	0	0	0	0	0	0	0	0.2	0.2	0	0	0	0	0	0
trans-cadinene ether	0	0	0	0	0	0	0	0	0	0	0	1.5	0	0	0	0	0	0	0	0	0	0	0	0	0	0	0	0	0	0	0	0	0	0	0	0	0	0	0	0	0	0	0
trans-muurola-4 (14), 5 diene	0	0	0	0	0	0	0	0	0	0	0	0	0	0	0	0	0	0	0	0	0	0	0	0	0	0	0	0	0	0	0	0	0	0	0	2.3	0	0	0	0	0	0	0
trans-pinane	0	0	0	0	0	0	0	0	0	0	0	0	0	0	0	0	0	0	0	0	4.1	0	0	0	0	0	0	0	0	0	0	0	0	0	0	0	0	0	0	0	0	0	0
trans-ß-farnesene	0	0	0	0	0	0	0	0	0	0	0	0	0	0	0	0	0	3.5	1.4	0	0	0	0	0	0.4	0	0	0	0	0.7	0	0	0	0	0	0	0	0	0	0	0	0	0
trans-ß-ocimene*	0	0	0	0	0	0	0	0	0	0	0	0	0	0	0	0	0	0	0	0	0	0	0	0	0	0	0	0	0	0	0	0	0	0	0	0.4	0	0	0	0	0	0	0
trans-valerenyl isovalerate	0	0	0	0	0	0	0	0	0	0	0.43	0	0	0	0	0	0	0	0	0	0	0	0	0	0	0	0	0	0	0	0	0	0	0	0	0	0	0	0	0	0	0	0
triacontane	0	0	0	0	0	0	0	0	0	0	0	0	0	0.2	0	0	0	0	0	0	0	0	0	0.5	0	0	0	0	0	0	0	0	0	0	0	0	0	0	0	0	0	0	0
tricos-9-ene	0	0	0	0	0	0	0	0	0	0	0	0	0	0	0	0	0	0.2	0	0	0	0	0	0	0	0	0	0	0	0	0	0	0	0	0	0	0	0	0	0	0	0	0
tricosanal	0	0	0	0	0	0	0	0	0	0	0	0	0	0	0	0	0	0	0	0	0	0	0	0.3	0	0	0	2.1	0	0	0	0	0	0	0	0	0	0	0	0	0	0	0
tricosane	0	0.51	0	1.53	10.51	1.64	0	1.43	0	0	0	0	1.7	0	2	1.1	2.3	0	0	0	0	10.5	2	5.4	2.9	0	0	0	0.6	1	0	0	0.6	2.4	3	0.3	0.5	0	2.1	13.7	0	2	0
tricyclene	0	0	0	0	0	0	0	0	0	0	0	0	0	0	0	0	0	0	0	0	0	0	0	0	0	0	0	0	0	0	0	0	0	0	0	0.5	0.4	0	0	0	0	0	0
tridecan-2-one	0	0	0	0	0	0	0	0	0	0	0	0	0	0	0	0	0	0.2	0	0	0	0	0	0	0	0	0	0	0	0	0	0	0	0	0	0	0	0	0	0	0	0	0
tridecanal	0	0	0	0	0	0	0	0	0	0	0	0	0	0	0	0	0	0	0	0	0	0	0	0	0	0	0	0	0	0	0.3	0	0	0.9	0	0	0	0	0	0	0	0	0
tridecane	0	0	0	0	0	0	0	0	0	0	0	0	0	0	0	0	0	0	0	0	0	0	0	0.3	0.6	0	0	0	0	0	0	0	0.2	0	0	0	0	0	0	0	0	0	0
tridecene	0	0	0	0	0	0	0	0	0	0	0	0	0	0	0	0	0	0	0	0	0	0	0	0	0	0	0	0	0	0	0	0	0	0	0	0.7	0	0	0	0	0	0	0
undecanal	0	0	0	0	0	0	0	0	0	0	0	0	0	0	0	0	0	0.2	0.5	0	0	0	0	0	0	0	0	0	0.2	0	0	0	0.1	0	0	0	0	0	0	0	0	0	0
undecanoic acid	0	0	0	0	0	0	0	0	0	0	0	0	0	0.1	0	0	0	0	0	0	0	0	0	0	0	0	0	0	0	0	0	0	0	0	0	0	0	0	0	0	0	0	0
valencene	0	0	0	0	0	0	0	0	0	0	0	0	0	0	0	0	0	0	0	0	0	1.3	0	0	0.1	0	0	0	0	0	0	0	0	0	0	0	0	12.5	0	0	0	0	0
valerenal	0	0	0	0	0	0	0	0	0	0	0	0	0	0	0	0	0	0	0	0	0	0	0	0	0	0	0	0	0	0	0	0.7	0	0	0	0	0	0	0	0	0	0	0
verbenene	0	0	0	0	0	0	0	0	0	0	0	0	0	0	0	0	0	0	0	0.3	0	0	0	0	0	0	0	0	0	0	0	0	0	0	0	0	0	0	0	0	0	0	0
vidiflorol	0	0	0	0	0	0	0	0	0	0	0	0	0	0	0	0	0	0	0	0	0	0	0	0	0	0	0	0	0	0	0	0	0	3.8	0	2	1.5	0	0	0	0	0	0
viridiflorol	0	0	0	0.71	0	0	0	0	0	0	0	0	0	0	0	0	0	0	0	0	0	0	0	0	0	0	0	0	0	0	0	0	0	0	0	0	0	0	0	0	0	0	0
vugarol B	0	0	0	0	0	0	0	0	0	0	0	0	0	0	0	0	0	0	0	0	0	0	0	0	0	0	0	0	0	0	0.6	0	0	0	0	0	0	0	0	0	0	0	0
vulgarol B	0	0	0	0	0	0	0	0	0	0	0	0	0	0	0	0	0	0	0	2.4	0	0	0	0	0	0	0	0	0	0	0	0	0	1.3	0	1.2	1	0	0	0	0	0	0
vulgarone B	0	0	0	0	0	0	0	0	0	0	0	0	1.7	0	0	0	0	0	0	0	0	0	0	0	0	0	0	0	0	0	0	0	0	0	0	0	0	0	0	0	0	0	0
widdrene	0	0	0	0	0	0	0	0	0	0	0	0	0	0.1	0	0	0	0	0	0	0	0	0	0	0	0	0	0	0	0	0.3	0	0	0	0	0	0	0	0	0	0	0	0
widdrol	0	0	0	0	0	0	0	0	0	0	0	0	0.3	0.7	0	0	0	0	0	0	0	0	0	0	0	0	0	0	0	0	0	0	0	2.9	0	0	0	0	0	0	0	0	0
y-dodecalactone	0	0	0	0	0	0	0	0	0	0	0	0	0	0.3	0	0	0	0	0	0	0	0	0	0	0	0	0	0	0	0	0	0	0	0	0	0	0	0	0	0	0	0	0
z-octadec-9-en-1-ol	0	0	0	0	0	0	0	0	0	0	0	0	0	0	0	0	0	0	0.1	0	0	0	0	0	0	0	0	0	0	0	0	0	0	0	0	0	0	0	0	0	0	0	0
Z-valerenyl acetate	0	0	1.42	1.11	1.08	3.12	0	1.52	0	0	0	0	0	0	0	0	0	0	0	0	0	0	0	0	0	0	0	0	0	0	0	0	0	0	0	0	0	0	0	0	0	0	0
δ elemene	0	0	0	0	0	0	0	0	0	0	1.24	0	0	0	0	0	0	2	3	0	0	0	0	0.2	0	0	0	0	0	0	0	0	0	0	0	0	0	0	0	0	0	0	0
δ³-Carene	0	0	0	0	0	0	0	0	0	0	0	0	0	0.8	0	0	0	0	0	0	0	0	0	0	0	0	0	0	0	0	0	0	0	0	0	0	0	0	0	0	0	0	0

## Sheet: antimicrobial activity
Essential oil	Method	Bacillus cereus	Enteroccocus faecalis	Staphylococcus aureus	Clostridium perfigens	Escherichia coli	Klebsiella pneumoniae	Chronobacter sakazakii	Pseudomonas aeruginosa	Candida albicans	Penicillium funiculosim	Aspergillum fumigatus	Sacharomyces cerevisiae	Yersinia pseudotuberculosis	Serratia marcescens	Bacillus subtilis	Candida tropicalis	Salmonella sp	MRSA	Seratia liquifaciens	Shigella sp	Micrococcus lysodeikticus	Mariniluteicoccus flavus	Salmonella enteritidis	Staphylococcus epidermidis	Pseudomonas tolaasii	Alternaria alternata	Aspergillus flavus	Aspergillus niger	Aspergillus ochraceus	Fusarium tricinctum	Trichoderma viride	Mycobacterium smegmatis	Propionibactrerium acne	Proteus vulgaris	Legionella pneumophila	Proteus mirabilis	Enterocbacter aerogenes	Micrococcus luteus	Salmonella typhi	Streptococcus faecalis	Fusarium oxysporum	Salmonella typhimurium	Listeria monocytogenes
C. scoparia HD	MIC	0	0	125	0	1000	0	0	0	0	0	0	0	0	0	0	0	0	0	0	0	0	0	0	0	0	0	0	0	0	0	0	0	0	0	0	0	0	0	0	0	0	0	0
C. scoparia MAE	MIC	0	0	1000	0	1000	0	0	0	0	0	0	0	0	0	0	0	0	0	0	0	0	0	0	0	0	0	0	0	0	0	0	0	0	0	0	0	0	0	0	0	0	0	0
C. calcitrapa HD	MIC	0	0	1000	0	0	0	0	0	0	0	0	0	0	0	0	0	0	0	0	0	0	0	0	0	0	0	0	0	0	0	0	0	0	0	0	0	0	0	0	0	0	0	0
C. calcitrapa MAE	MIC	0	0	31.25	0	500	0	0	0	0	0	0	0	0	0	0	0	0	0	0	0	0	0	0	0	0	0	0	0	0	0	0	0	0	0	0	0	0	0	0	0	0	0	0
C. glomerata HD	MIC	0	0	31.25	0	1000	0	0	0	0	0	0	0	0	0	0	0	0	0	0	0	0	0	0	0	0	0	0	0	0	0	0	0	0	0	0	0	0	0	0	0	0	0	0
C. glomerata MAE	MIC	0	0	31.25	0	500	0	0	0	0	0	0	0	0	0	0	0	0	0	0	0	0	0	0	0	0	0	0	0	0	0	0	0	0	0	0	0	0	0	0	0	0	0	0
C. lipii HD	MIC	0	0	125	0	0	0	0	0	0	0	0	0	0	0	0	0	0	0	0	0	0	0	0	0	0	0	0	0	0	0	0	0	0	0	0	0	0	0	0	0	0	0	0
C. lipii MAE	MIC	0	0	31.25	0	1000	0	0	0	0	0	0	0	0	0	0	0	0	0	0	0	0	0	0	0	0	0	0	1000	0	0	0	0	0	0	0	0	0	0	0	0	0	0	0
C. alexandrina HD	MIC	0	0	31.25	0	500	0	0	0	0	0	0	0	0	0	0	0	0	0	0	0	0	0	0	0	0	0	0	0	0	0	0	0	0	0	0	0	0	0	0	0	0	0	0
C. alexandrina MAE	MIC	0	0	125	0	0	0	0	0	0	0	0	0	0	0	0	0	0	0	0	0	0	0	0	0	0	0	0	0	0	0	0	0	0	0	0	0	0	0	0	0	0	0	0
C. pumilio	ZI	0	8.33	13.33	0	9.33	10.67	0	14.67	0	0	0	0	0	0	0	0	0	0	0	0	0	0	12.33	0	0	0	0	0	0	0	0	0	0	0	0	13.33	0	0	0	0	0	0	0
C. pumilio	MIC	0	62.5	62.5	0	62.5	125	0	62.5	0	0	0	0	0	0	0	0	0	0	0	0	0	0	31.25	0	0	0	0	0	0	0	0	0	0	0	0	62.5	0	0	0	0	0	0	0
C. damascena	ZI	0	0	14	0	8	0	0	0	0	0	0	0	0	0	17	0	0	0	0	0	0	0	0	14	0	0	0	0	0	0	0	0	0	0	0	10	9	17	12	0	0	0	0
C. damascena	MIC	0	0	50	0	370	1000	0	1000	0	0	0	0	0	0	50	0	0	0	0	0	0	0	0	123	0	0	0	0	0	0	0	0	0	0	0	123	123	15	370	0	0	0	0
C. haussknetchii	MIC	0	50	25	0	0	0	0	100	0	0	0	0	0	0	12.5	0	0	0	0	0	0	0	0	50	0	0	0	6.25	0	0	0	0	0	100	0	0	0	0	0	0	6.25	0	0
C. tomentella	MIC	0	50	50	0	0	0	0	100	0	0	0	0	0	0	12.5	0	0	0	0	0	0	0	0	50	0	0	0	25	0	0	0	0	0	100	0	0	0	0	0	0	25	0	0
C. rupestris A	MIC	500	500	400	400	500	400	300	500	400	500	500	500	0	0	0	0	0	0	0	0	0	0	0	0	0	0	0	0	0	0	0	0	0	0	0	0	0	0	0	0	0	0	0
C. rupestris B	MIC	500	500	400	500	500	400	500	500	500	500	500	800	0	0	0	0	0	0	0	0	0	0	0	0	0	0	0	0	0	0	0	0	0	0	0	0	0	0	0	0	0	0	0
C. solstitialis A	MIC	62.5	125	125	62.5	62.5	125	62.5	62.5	1.9	7.8	1.9	0	0	0	0	0	0	0	0	0	0	0	0	0	0	0	0	0	0	0	0	0	0	0	0	0	0	0	0	0	0	0	0
C. ragusina Flower	MIC	16	32	32	64	128	64	32	128	32	128	0	32	0	0	0	0	0	0	0	0	0	0	0	0	0	0	0	0	0	0	0	0	0	0	0	0	0	0	0	0	0	0	0
C. ragusina Leaf	MIC	128	64	64	64	64	64	128	128	64	128	0	64	0	0	0	0	0	0	0	0	0	0	0	0	0	0	0	0	0	0	0	0	0	0	0	0	0	0	0	0	0	0	0
C. sessilis	ZI	0	10	10	0	5.5	5.5	0	0	5.5	0	0	0	10	5.5	10	5.5	0	0	0	0	0	0	0	0	0	0	0	0	0	0	0	0	0	0	0	0	0	0	0	0	0	0	0
C. armena	ZI	0	10	10	0	5.5	5.5	0	0	5.5	0	0	0	10	5.5	10	5.5	0	0	0	0	0	0	0	0	0	0	0	0	0	0	0	0	0	0	0	0	0	0	0	0	0	0	0
C. solstitialis B	ZI	0	8	8	0	7	0	0	10	0	0	0	0	0	12	0	0	7	11	12	10	0	0	0	0	0	0	0	0	0	0	0	0	0	0	0	0	0	0	0	0	0	0	0
C. nicaensis	NO	0	0	0	0	0	0	0	0	0	0	0	0	0	0	0	0	0	0	0	0	0	0	0	0	0	0	0	0	0	0	0	0	0	0	0	0	0	0	0	0	0	0	0
C. parlatoris	NO	0	0	0	0	0	0	0	0	0	0	0	0	0	0	0	0	0	0	0	0	0	0	0	0	0	0	0	0	0	0	0	0	0	0	0	0	0	0	0	0	0	0	0
C. solstitialis C	NO	0	0	0	0	0	0	0	0	0	0	0	0	0	0	0	0	0	0	0	0	0	0	0	0	0	0	0	0	0	0	0	0	0	0	0	0	0	0	0	0	0	0	0
C. amanicola	MIC	0	0	50	0	50	0	0	0	0	0	0	0	0	0	25	0	0	0	0	0	0	0	0	0	0	0	0	0	0	0	0	0	0	0	0	0	0	0	0	0	0	0	0
C. consanguinea	MIC	25	0	0	0	50	0	0	0	0	0	0	0	0	0	50	0	0	0	0	0	0	0	0	0	0	0	0	0	0	0	0	0	0	0	0	0	0	0	0	0	0	0	0
C. prosimopappa	NO	0	0	0	0	0	0	0	0	0	0	0	0	0	0	0	0	0	0	0	0	0	0	0	0	0	0	0	0	0	0	0	0	0	0	0	0	0	0	0	0	0	0	0
C. appendicigera	MIC	0	80	80	0	0	0	0	0	190	0	0	0	0	0	0	0	0	0	0	0	0	0	0	0	0	0	0	0	0	0	0	0	0	0	0	0	0	0	0	0	0	0	0
C. helenoides	MIC	0	165	165	0	0	0	0	0	330	0	0	0	0	0	0	0	0	0	0	0	0	0	0	0	0	0	0	0	0	0	0	0	0	0	0	0	0	0	0	0	0	0	0
C. pannonica	MIC	0	0.63	0.31	0	5	1.25	0	5	2.5	0	0	0	0	0	0	0	0	0	0	0	2.5	0	0	0	0	0	0	0	0	0	0	0	0	0	0	0	0	0	0	0	0	0	0
C. jacea	MIC	0	5	0.08	0	5	1.25	0	5	2.5	0	0	0	0	0	0	0	0	0	0	0	2.5	0	0	0	0	0	0	0	0	0	0	0	0	0	0	0	0	0	0	0	0	0	0
C. pullata	MIC	0	0	0	0	0.4	0	0	0	0	0.3	0	0	0	0	0.2	0	0	0	0	0	0	0.1	0.3	0.4	0.3	0.2	0.3	0.3	0.3	0.3	0.3	0	0	0	0	0	0	0	0	0	0	0	0
C. grisebachii ssp griebachii	MIC	0	0	0	0	0.15	0	0	0	0	0.1	0	0	0	0	0.1	0	0	0	0	0	0	0.1	0.1	0.1	0.2	0.05	0.1	0.1	0.1	0.05	0.1	0	0	0	0	0	0	0	0	0	0	0	0
C. affinis	MIC	0	0	0	0	0.4	0	0	0	0	0.3	0	0	0	0	0.2	0	0	0	0	0	0	0.2	0.3	0.4	0.3	0.1	0.2	0.2	0.2	0.2	0.2	0	0	0	0	0	0	0	0	0	0	0	0
C. pulcherrima var pulcherrima A	ZI	15	8	7	0	0	0	0	0	20	0	0	0	0	0	0	0	0	0	0	0	0	0	0	0	0	0	0	0	0	0	0	25	0	0	0	0	0	0	0	0	0	0	0
C. pulcherrima var pulcherrima B	ZI	15	8	8	0	0	0	0	0	20	0	0	0	0	0	0	0	0	0	0	0	0	0	0	0	0	0	0	0	0	0	0	30	0	0	0	0	0	0	0	0	0	0	0
C. behen	MIC	0	0.5	0.9	0	0.4	1	0	0	0	0	0	0	0	0	0.8	0	1.2	0	0	0	0	0	0	0	0	0	0	0	0	0	0	0	1	1	0.8	0	0	0	0	0	0	0	0
C. cineraria ssp umbrosa	NO	0	0	0	0	0	0	0	0	0	0	0	0	0	0	0	0	0	0	0	0	0	0	0	0	0	0	0	0	0	0	0	0	0	0	0	0	0	0	0	0	0	0	0
C. napifolia	ZI	11	0	11	0	0	0	0	0	0	0	0	0	0	0	8	0	0	0	0	0	0	0	0	11	0	0	0	0	0	0	0	0	0	0	0	0	0	0	0	0	0	0	0
C. aladagensis	MIC	0	0	0.22	0	0.44	0	0	0	0.22	0	0	0	0	0	0	0	0.22	0.22	0	0	0	0	0	0.11	0	0	0	0	0	0	0	0	0	0	0	0	0.44	0	0	0	0	0	0
C. lycopifolia	MIC	250	0	250	0	4000	0	0	4000	0	0	0	0	0	4000	125	0	0	0	0	0	0	0	0	250	0	0	0	0	0	0	0	0	0	250	0	0	4000	0	0	0	0	4000	125
C. cheirolopha	MIC	500	0	500	0	4000	0	0	2000	0	0	0	0	0	4000	500	0	0	0	0	0	0	0	0	500	0	0	0	0	0	0	0	0	0	500	0	0	2000	0	0	0	0	4000	500
