# Supplementary material for: Centaurea triumfetii essential oil chemical composition, comparative analysis, and antimicrobial activity of selected compounds
Source: Sci Rep. 2023 May 8;13:7475. doi: 10.1038/s41598-023-34058-2 (PMC10167351; doi:10.1038/s41598-023-34058-2)
Supplement: Supplementary file 3 — Supplementary Information 3. [file 41598_2023_34058_MOESM3_ESM.xlsx]

## Sheet: INFO
	Table S2. Descriptive statistics of Centaurea essential oils composition from 33 Centaurea species
	Sheet N chemical compounds: Number (%) of identified chemical compounds in each Centaurea essential oil (corresponds to Figure 1)
	Sheet N essential oils: Number (%) of Centaurea essential oils that have specific chemical compound (corresponds to Figure 2A)
	Sheet Abundance: Descriptive statistics of Centaurea essential oils that have specific chemical compound (corresponds to Figure 2B)

## Sheet: N chemical compounds
Essential oils	Abundance of chemical compounds
	N	%
C. parlatoris	65	15.6
C. tomentella	63	15.1
C. ragusina (Flower)	61	14.6
C. affinis	61	14.6
C. ragusina (Leaf)	60	14.4
C. pulcherrima var pulcherrima (A)	56	13.4
C. pullata	51	12.2
C. pulcherrima var pulcherrima (B)	51	12.2
C. helenoides	49	11.7
C. solstitialis (C)	46	11
C. haussknetchii	45	10.8
C. pannonica	45	10.8
C. appendicigera	43	10.3
C. sessilis	38	9.1
C. solstitialis (B)	37	8.9
C. damascena	36	8.6
C. amanicola	35	8.4
C. prosimopappa	35	8.4
C. rupestris (A)	33	7.9
C. napifolia	33	7.9
C. lycopifolia	32	7.7
C. alexandrina (HD)	31	7.4
C. alexandrina (MAE)	31	7.4
C. rupestris (B)	30	7.2
C. nicaensis	30	7.2
C. calcitrapa (MAE)	29	6.9
C. lipii (MAE)	29	6.9
C. jacea	28	6.7
C. scoparia (MAE)	26	6.2
C. glomerata (MAE)	26	6.2
C. grisebachii ssp griebachii	26	6.2
C. cineraria ssp umbrosa	26	6.2
C. consanguinea	25	6
C. scoparia (HD)	24	5.7
C. glomerata (HD)	24	5.7
C. solstitialis (A)	24	5.7
C. cheirolopha	24	5.7
C. calcitrapa (HD)	19	4.5
C. lipii (HD)	19	4.5
C. armena	18	4.3
C. pumilio	16	3.8
C. behen	15	3.6
C. aladagensis	5	1.2

## Sheet: N essential oils
Chemical compounds	Presence in essential oils
	N	%
ß-caryophyllene	32	74.4
hexadecanoic acid	31	72.1
spathulenol	27	62.8
pentacosane	27	62.8
caryophyllene oxide	25	58.1
phytol	25	58.1
tricosane	23	53.5
heptacosane	22	51.2
decanal	20	46.5
germacrene D	19	44.2
nonanal	17	39.5
b-eudesmol	17	39.5
a-copaene	16	37.2
6,10,14-trimethyl 2-pentadecanone	16	37.2
tetracosane	16	37.2
nonacosane	16	37.2
ß-damascenone	15	34.9
a-linolenic acid ((Z,Z)-9,12-octadecadienoc acid)	15	34.9
2-pentyl furan	14	32.6
salvail-4 (14) -en-1-one	14	32.6
a-humulene	13	30.2
b ionone	13	30.2
g-cadinene	13	30.2
henicosane	13	30.2
pentadecanal	11	25.6
hexahydrofarnesyl acetone	11	25.6
benzaldehyde	10	23.3
linalool	10	23.3
farnesyl acetone	10	23.3
docosane	10	23.3
(E,E) -2,4 - Decadienal	9	20.9
d-cadinene	9	20.9
l-cadinol	9	20.9
aromadenderene oxide	9	20.9
tetradecanoic acid	9	20.9
hexadecanal	9	20.9
limonene	8	18.6
camphor	8	18.6
safranal	8	18.6
cis-geranyl acetone	8	18.6
l-cadinene	8	18.6
germacrene B	8	18.6
1,5-epoxysalvial-4(14)-ene	8	18.6
globulol	8	18.6
humulene epoxyde II	8	18.6
eicosane	8	18.6
hexacosane	8	18.6
octacosane	8	18.6
phenyl acetaldehyde	7	16.3
dihydroedulan I	7	16.3
thymol	7	16.3
bicyclogermacrene	7	16.3
torreyol	7	16.3
aromadendrene oxide II	7	16.3
octadecan	7	16.3
pentadecanoic acid	7	16.3
nonadecane	7	16.3
Icosanoic acid (Arachidic acid)	7	16.3
hentriacontane	7	16.3
2,4 E, E, heptadienal	6	14
benzene acetaldehyde	6	14
cyclosativene	6	14
eugenol	6	14
tetradecane	6	14
g-muurolene	6	14
b selinene	6	14
l- selinene	6	14
guaiol	6	14
tetradecanal	6	14
T-muurolol	6	14
a-bisabolol	6	14
l-costol	6	14
2-Phenylethyl octadecanoate	6	14
n-octanal	5	11.6
a-terpineol	5	11.6
pulegone	5	11.6
bicycloelemene	5	11.6
aromadendrene	5	11.6
calarene	5	11.6
ledol	5	11.6
lauric acid	5	11.6
hexadecane	5	11.6
caryophyllenol II	5	11.6
Z-valerenyl acetate	5	11.6
benzyl benzoate	5	11.6
hexadecanoic acid methyl ester	5	11.6
Methyl (9Z,12Z)-octadeca-9,12-dienoate	5	11.6
Methyl (7E,10E)-octadeca-7,10-dienoate	5	11.6
(z)-9-octadecenoic acid	5	11.6
1,8-cineol	4	9.3
p-cymene	4	9.3
naphthalene	4	9.3
p-cymen-8-ol	4	9.3
nonanoic acid	4	9.3
theaspirane A	4	9.3
chryasnthemic acid	4	9.3
carvacrol	4	9.3
undecanal	4	9.3
δ elemene	4	9.3
dodecanal	4	9.3
longifolene	4	9.3
ß-copaene	4	9.3
trans-a-bergamotene	4	9.3
trans-ß-farnesene	4	9.3
pentadecene	4	9.3
pentadecane	4	9.3
l-calacorene	4	9.3
nor-copaanone	4	9.3
1,5 epoxysalvial -4 (14) -ene	4	9.3
E-nerodilol	4	9.3
dodecanoic acid	4	9.3
cedrol	4	9.3
ledene oxide	4	9.3
isospathulenol	4	9.3
l-epi muurolol	4	9.3
t-cadinol	4	9.3
l-bisabolene oxide	4	9.3
vulgarol B	4	9.3
ethyl linoleate	4	9.3
2-pentadecanone, 6,10,14, trimethyl	4	9.3
octadec-9-enoic acid	4	9.3
octadecanoic acid	4	9.3
alpha-pinene	3	7
4,4,dimethyl-e-2-pentene	3	7
b-pinene	3	7
cis-ß-ocimene*	3	7
2-fenilacetaldehide	3	7
g-terpinene	3	7
guaicaol	3	7
terpinene-4-ol	3	7
methyl salicylate	3	7
(z)-3-hexenyl isovalerate	3	7
geraniol	3	7
2-decenal*	3	7
tridecane	3	7
4-vinylguaiacol	3	7
b burbonene	3	7
ß-elemene	3	7
l-ionone	3	7
paeonol	3	7
cis-ß-farnesene	3	7
dihydroactinidiolide	3	7
l-muurolene	3	7
l-farnesene	3	7
b-bisabolene	3	7
eudesma-3,7(11)-diene	3	7
boronal	3	7
vidiflorol	3	7
widdrol	3	7
fonenol	3	7
epoxy-allo aromadendren	3	7
7-epi-a-eudesmol	3	7
valencene	3	7
tetradecanol	3	7
(z)-l-santalol	3	7
octadecene	3	7
14-hyroxy-d-cadinene	3	7
phthatic acid	3	7
thunbergol	3	7
neophytadiene	3	7
eudesma-4(15),7-dien-4-b-ol	3	7
hexenal	2	4.7
2-hexenal*	2	4.7
n-heptanal	2	4.7
tricyclene	2	4.7
1-octen-3-ol	2	4.7
1-octen-1-0ne	2	4.7
1-octen-3-0ne	2	4.7
octan-3-ol	2	4.7
l-phellandrene	2	4.7
sabinene	2	4.7
benzyl alcohol	2	4.7
acetophenone	2	4.7
cis verbenol	2	4.7
borenol	2	4.7
benzothiazole	2	4.7
thymol methyl ester	2	4.7
dihydroedulan II	2	4.7
4-ethenyl -2 methoxyphenol	2	4.7
l-cubebene	2	4.7
ß-ylangene	2	4.7
g-ylangene	2	4.7
a-Ylangene	2	4.7
(E)-b-damascenone	2	4.7
b-longipinene	2	4.7
a-calarene	2	4.7
g-elemene	2	4.7
widdrene	2	4.7
b-santalene	2	4.7
cetene	2	4.7
b-himachalene	2	4.7
(E,E)-a-Farnesene	2	4.7
germacrene A	2	4.7
tridecanal	2	4.7
l-amorphene	2	4.7
sesquifallendrene	2	4.7
trans-cadina-1(2), 4 diene	2	4.7
elemol	2	4.7
b-calacorene	2	4.7
hexdecene	2	4.7
b-oplopenone	2	4.7
caryophylla-4(12),8(13)-dien-5a-ol	2	4.7
1-Decylsulfanyldecane	2	4.7
1,5,58 tetramethyl-12-oxabcyclo (9,1)dodeca-3,7 diene	2	4.7
dihydro-cis-l-copaene--8-ol	2	4.7
epi cubenol-1	2	4.7
epi-l-cadinol	2	4.7
cariophylla-4-(14), 8 (15)-dien-5L-ol	2	4.7
b-gurjunene	2	4.7
cycloocta-1,3-diene	2	4.7
ar-turmenone	2	4.7
cadalene	2	4.7
bergamotol	2	4.7
2E, 6E, farnesol	2	4.7
pentadecan-2-one	2	4.7
heptadecane	2	4.7
e-2-tetradecen-1ol	2	4.7
2E, 6Z, farnesol	2	4.7
methyl tetradecanoate	2	4.7
a-cyperone	2	4.7
2-heptadecanone	2	4.7
hydrofarnesyl acetone	2	4.7
hexadecanol	2	4.7
Dibutyl benzene-1,2-dicarboxylate	2	4.7
3-Methyl-2-(3,7,11-trimethyldodecyl)furan	2	4.7
1,2,benzenedicarboxylic acid, bis (2-methylpropyl) ester	2	4.7
manoyl oxide	2	4.7
Heptadecan-1-ol	2	4.7
dehydroabietane	2	4.7
isopropyl myristate	2	4.7
octadecanal	2	4.7
salvial-4(14)-en-1-one	2	4.7
methyl linolenate	2	4.7
methyl linoleate	2	4.7
Phthalic acid, hept-4-yl isobutyl ester)	2	4.7
Methyl (5Z,8Z,11Z,14Z)-icosa-5,8,11,14-tetraenoate (Methyl arachidonate)	2	4.7
5-Dodecyloxolan-2-one	2	4.7
3,4-dimethyl-5-pentylidene-2(5H)-furanone	2	4.7
(Z)-octadec-9-enamide ((Z)-9-Octadecenamide)	2	4.7
Methyl (9E,12E)-octadeca-9,12-dienoate	2	4.7
caryophylla-2(12),6-dien-5b-ol	2	4.7
tricosanal	2	4.7
triacontane	2	4.7
heptatriacontan-1-ol	2	4.7
hexen-1-ol	1	2.3
hexanol	1	2.3
2-heptanone	1	2.3
verbenene	1	2.3
1-hexen-3-yne, 2,5,5,-trimethyl	1	2.3
santolina triene	1	2.3
δ³-Carene	1	2.3
trans-pinane	1	2.3
trans-ß-ocimene*	1	2.3
l-terpinene	1	2.3
€-octen-2-al	1	2.3
octanol	1	2.3
1-nonen-3-one	1	2.3
p-cymenene	1	2.3
trans linallool oxide	1	2.3
Isothujone	1	2.3
l-thujone	1	2.3
butanoic acid-2-methyl,e-methyl butyl	1	2.3
hotrienol	1	2.3
2,4 E, E, octadienal	1	2.3
2,3,3, tryimethyl-3-cyclopentane acetaldehyde	1	2.3
nerol oxide	1	2.3
2 (e), 6 (Z) - nonadienal	1	2.3
(e)-2-nonenal	1	2.3
1-nonanol	1	2.3
cis-3-Pinanone	1	2.3
nonyl alcohol	1	2.3
octanoic acid	1	2.3
2-hydroxy benzoic acid	1	2.3
dodecene-1	1	2.3
l-thujenal	1	2.3
cis dihydrocarvone	1	2.3
ethyl chrysanthemate	1	2.3
trans dihydricarvone	1	2.3
trans-3-caren-2-ol	1	2.3
E, E, 2, 4 nonadienal	1	2.3
ß-cyclocitral	1	2.3
Citronellol	1	2.3
benzene acetic acid ethyl ester	1	2.3
5-penthyl-3H-furan-2-one	1	2.3
2-cyclohexene-1-one-, 2 methyl-5(1-methenyl)	1	2.3
indole	1	2.3
tridecene	1	2.3
theaspirane B	1	2.3
5-methylhexyl-2-methylbutanoate	1	2.3
carvacrol methyl ester	1	2.3
p-methoxyacetophenone	1	2.3
(E,Z)-2,4-decadienal	1	2.3
p-vinyl-guiacol	1	2.3
2,4,6-trimethylbenzaldehyde	1	2.3
4-vinyl-2-methoxy-phenol	1	2.3
2-undecen-1-al*	1	2.3
1,2-dihydro-1,1,6-trimethylnapthalene	1	2.3
l-longipinene	1	2.3
2-methyl undecanal	1	2.3
2-methyl propanoate	1	2.3
1,4,6-trimethyl-1,2-dihydro-napthalene	1	2.3
texanol	1	2.3
(Z)-b-damascenone	1	2.3
iso-Longifolene	1	2.3
tetradecene	1	2.3
ß-cubebene	1	2.3
4-hydroxy-3-methoxybenzaldehyde	1	2.3
l-cyperene	1	2.3
cyprene	1	2.3
methyleugenol	1	2.3
l-cedrene	1	2.3
l-santalene	1	2.3
cis thujopsene	1	2.3
cis-muurola-3,5 diene	1	2.3
undecanoic acid	1	2.3
l-terpinyl-propionate	1	2.3
b-acoradiene	1	2.3
n-dodecanol	1	2.3
caryophyllene	1	2.3
d-guurjunene	1	2.3
trans-b-bergamotene	1	2.3
germacrone	1	2.3
butylated hydroxytoluene	1	2.3
patchulene	1	2.3
ledene	1	2.3
trans-muurola-4 (14), 5 diene	1	2.3
tridecan-2-one	1	2.3
d-amorphene	1	2.3
eremofphyllene	1	2.3
2,4 bis (1,1 dimethylethyl)phenol	1	2.3
l-guaiene (a-bulnesene)	1	2.3
eremophilene	1	2.3
7-epi-l-selinene	1	2.3
mayristicine	1	2.3
2,6,10-Trimethyltetradecane	1	2.3
cis-a-copaen-8-ol	1	2.3
2,3,3 trimethyl -2-cyclohexanone	1	2.3
cis-cadinene ether	1	2.3
trans-cadinene ether	1	2.3
(z)-3-hexyl benzoate	1	2.3
palustrol	1	2.3
l-copaen-4-ol	1	2.3
fokienol	1	2.3
hexadec-3-ene	1	2.3
(E)-B-elemenone	1	2.3
viridiflorol	1	2.3
vugarol B	1	2.3
longipinocarveol	1	2.3
dill apiole	1	2.3
3-iso-thujopsanone	1	2.3
selin-11-en-4-l-ol	1	2.3
vulgarone B	1	2.3
methyl (Z)-5,11,14,17-eicosatetraenoate	1	2.3
14-hydroxy-9-epi-(E)-caryophyllene	1	2.3
b-atlantone	1	2.3
10-epi-a-muurolol	1	2.3
limonen-6-ol,pivalate	1	2.3
(z)-l-bisabolene epoxide	1	2.3
3-oxo-ß-ionone	1	2.3
selina-3,7 (11) diene	1	2.3
y-dodecalactone	1	2.3
b-sesqufenchene	1	2.3
germacra-4 (15),5,10 (14)-trien-1B-ol	1	2.3
8-cedren-13-ol	1	2.3
heptadecene	1	2.3
2E, 2E, farnesol	1	2.3
nerolidyl acetate	1	2.3
valerenal	1	2.3
l-valerenol	1	2.3
myrestic acid	1	2.3
b-acoradienol	1	2.3
isovalencenol	1	2.3
(Z)-Hexadec-7-enal	1	2.3
1, 15, pentadecanediol	1	2.3
nootkatone	1	2.3
diisobutyl phatalate	1	2.3
nonyl phenol	1	2.3
myristylaldehyde	1	2.3
7,9-ditert-butyl-1-oxaspiro[4.5]deca-6,9-diene-2,8-dione	1	2.3
heptadecanal	1	2.3
geranylterpinene	1	2.3
13-epi-manool	1	2.3
5-methylenebicyclo ((2,2,1) hept-2-en-7-ylidene)acetic acid	1	2.3
2,6,10,14 hexadecatetraen-1-ol, 3,17,11,15, tetramethyl Ac	1	2.3
5b, 8b, h,9b, 10l-labd,-14-ene, 8, 13 epoxy	1	2.3
2,6,10, dodecatrien-1-ol, 3,7,11 trimethyl	1	2.3
olealdehyde	1	2.3
2, methyl, Z, Z, 3, 13, octadecadienol	1	2.3
isocaryophyllene oxide	1	2.3
trans-valerenyl isovalerate	1	2.3
11,14,17-eicosalenoic acid methylestes	1	2.3
z-octadec-9-en-1-ol	1	2.3
Octadecan-1-ol	1	2.3
(Z)-Octadec-9-enoic acid	1	2.3
(E)-Octadec-2-enoic acid	1	2.3
Methyl (9Z,12Z,15Z)-octadeca-9,12,15-trienoate	1	2.3
methyl oleate	1	2.3
(E)-3,7,11,15-Tetramethylhexadec-2-en-1-ol	1	2.3
(Z)-octadec-11-enoic acid	1	2.3
(8Z,11Z,14Z)-icosa-8,11,14-trienoic acid	1	2.3
salviadienol	1	2.3
methyl stearate	1	2.3
6,9,cis, 3,4 -epoxy nonadecadiene (Z,Z)	1	2.3
Hexadeceneamide	1	2.3
geranyl geraniol	1	2.3
eicosanal	1	2.3
totarol	1	2.3
torilenol	1	2.3
4-oxo-a-ylangene	1	2.3
tricos-9-ene	1	2.3
3,7,11,15-Tetramethylhexadec-1-yn-3-ol	1	2.3
caryophylla-2(12),6(13)-dien-5a-ol	1	2.3
14-hydroxy-a-muurolene	1	2.3
2-Methylhexacosane	1	2.3
squalene	1	2.3
ß-myrcene	1	2.3
Dotriacontane	1	2.3
NA	0	0

## Sheet: Abundance
Chemical compounds	Presence in essential oils
	min	max	mean	SD	median	IQR
(8Z,11Z,14Z)-icosa-8,11,14-trienoic acid	1.63	1.63	1.63	/	1.63	0
(e)-2-nonenal	0.2	0.2	0.2	/	0.2	0
(E)-3,7,11,15-Tetramethylhexadec-2-en-1-ol	0.36	0.36	0.36	/	0.36	0
(E)-b-damascenone	0.4	1.14	0.77	0.523259	0.77	0.37
(E)-B-elemenone	0.3	0.3	0.3	/	0.3	0
(E)-Octadec-2-enoic acid	1.29	1.29	1.29	/	1.29	0
(E,E)-a-Farnesene	0.4	1.05	0.725	0.459619	0.725	0.325
(E,E) -2,4 - Decadienal	0.1	1.3	0.466667	0.360555	0.3	0.2
(E,Z)-2,4-decadienal	1.1	1.1	1.1	/	1.1	0
(z)-3-hexenyl isovalerate	0.1	0.99	0.463333	0.46694	0.3	0.445
(z)-3-hexyl benzoate	0.4	0.4	0.4	/	0.4	0
(z)-9-octadecenoic acid	0.6	1.5	1.038	0.429209	0.8	0.71
(Z)-b-damascenone	0.3	0.3	0.3	/	0.3	0
(Z)-Hexadec-7-enal	1.82	1.82	1.82	/	1.82	0
(z)-l-bisabolene epoxide	0.8	0.8	0.8	/	0.8	0
(z)-l-santalol	0.2	2.2	1	1.0583	0.6	1
(Z)-octadec-11-enoic acid	1.8	1.8	1.8	/	1.8	0
(Z)-octadec-9-enamide ((Z)-9-Octadecenamide)	3.92	19.13	11.525	10.7551	11.525	7.605
(Z)-Octadec-9-enoic acid	3.15	3.15	3.15	/	3.15	0
€-octen-2-al	0.3	0.3	0.3	/	0.3	0
1-Decylsulfanyldecane	1.37	1.54	1.455	0.120208	1.455	0.085
1-hexen-3-yne, 2,5,5,-trimethyl	0.35	0.35	0.35	/	0.35	0
1-nonanol	0.2	0.2	0.2	/	0.2	0
1-nonen-3-one	0.1	0.1	0.1	/	0.1	0
1-octen-1-0ne	0.2	0.3	0.25	0.0707107	0.25	0.05
1-octen-3-0ne	0.2	0.7	0.45	0.353553	0.45	0.25
1-octen-3-ol	0.5	0.6	0.55	0.0707107	0.55	0.05
1, 15, pentadecanediol	0.2	0.2	0.2	/	0.2	0
1,2-dihydro-1,1,6-trimethylnapthalene	0.8	0.8	0.8	/	0.8	0
1,2,benzenedicarboxylic acid, bis (2-methylpropyl) ester	0.47	3.8	2.135	2.35467	2.135	1.665
1,4,6-trimethyl-1,2-dihydro-napthalene	0.3	0.3	0.3	/	0.3	0
1,5-epoxysalvial-4(14)-ene	0.96	4.94	2.005	1.25221	1.68	0.75
1,5 epoxysalvial -4 (14) -ene	0.8	2.5	1.725	0.853913	1.8	1.325
1,5,58 tetramethyl-12-oxabcyclo (9,1)dodeca-3,7 diene	1.3	2.5	1.9	0.848528	1.9	0.6
1,8-cineol	1.24	9.24	3.555	3.81003	1.87	2.465
10-epi-a-muurolol	1.5	1.5	1.5	/	1.5	0
11,14,17-eicosalenoic acid methylestes	0.2	0.2	0.2	/	0.2	0
13-epi-manool	6.53	6.53	6.53	/	6.53	0
14-hydroxy-9-epi-(E)-caryophyllene	3.42	3.42	3.42	/	3.42	0
14-hydroxy-a-muurolene	0.7	0.7	0.7	/	0.7	0
14-hyroxy-d-cadinene	0.2	1.7	0.766667	0.814453	0.4	0.75
2-cyclohexene-1-one-, 2 methyl-5(1-methenyl)	0.2	0.2	0.2	/	0.2	0
2-decenal*	0.1	1.5	0.666667	0.737111	0.4	0.7
2-fenilacetaldehide	0.2	0.3	0.233333	0.057735	0.2	0.05
2-heptadecanone	0.4	1.5	0.95	0.777817	0.95	0.55
2-heptanone	0.4	0.4	0.4	/	0.4	0
2-hexenal*	0.2	0.5	0.35	0.212132	0.35	0.15
2-hydroxy benzoic acid	0.8	0.8	0.8	/	0.8	0
2-methyl propanoate	0.76	0.76	0.76	/	0.76	0
2-methyl undecanal	0.3	0.3	0.3	/	0.3	0
2-Methylhexacosane	0.71	0.71	0.71	/	0.71	0
2-pentadecanone, 6,10,14, trimethyl	0.6	5	2.725	2.1531	2.65	3.275
2-pentyl furan	0.1	1.8	0.585714	0.473704	0.5	0.45
2-Phenylethyl octadecanoate	1.29	6.82	3.70667	1.85633	3.525	1.3925
2-undecen-1-al*	0.1	0.1	0.1	/	0.1	0
2 (e), 6 (Z) - nonadienal	0.1	0.1	0.1	/	0.1	0
2, methyl, Z, Z, 3, 13, octadecadienol	0.7	0.7	0.7	/	0.7	0
2,3,3 trimethyl -2-cyclohexanone	3.1	3.1	3.1	/	3.1	0
2,3,3, tryimethyl-3-cyclopentane acetaldehyde	0.3	0.3	0.3	/	0.3	0
2,4 bis (1,1 dimethylethyl)phenol	1.1	1.1	1.1	/	1.1	0
2,4 E, E, heptadienal	0.1	1.8	0.7	0.619677	0.5	0.575
2,4 E, E, octadienal	0.1	0.1	0.1	/	0.1	0
2,4,6-trimethylbenzaldehyde	1.6	1.6	1.6	/	1.6	0
2,6,10-Trimethyltetradecane	0.39	0.39	0.39	/	0.39	0
2,6,10, dodecatrien-1-ol, 3,7,11 trimethyl	1.1	1.1	1.1	/	1.1	0
2,6,10,14 hexadecatetraen-1-ol, 3,17,11,15, tetramethyl Ac	0.7	0.7	0.7	/	0.7	0
2E, 2E, farnesol	3.9	3.9	3.9	/	3.9	0
2E, 6E, farnesol	0.6	0.8	0.7	0.141421	0.7	0.1
2E, 6Z, farnesol	0.2	0.4	0.3	0.141421	0.3	0.1
3-iso-thujopsanone	3.7	3.7	3.7	/	3.7	0
3-Methyl-2-(3,7,11-trimethyldodecyl)furan	0.31	0.41	0.36	0.0707107	0.36	0.05
3-oxo-ß-ionone	1.4	1.4	1.4	/	1.4	0
3,4-dimethyl-5-pentylidene-2(5H)-furanone	0.5	0.5	0.5	0	0.5	0
3,7,11,15-Tetramethylhexadec-1-yn-3-ol	0.52	0.52	0.52	/	0.52	0
4-ethenyl -2 methoxyphenol	0.1	1	0.55	0.636396	0.55	0.45
4-hydroxy-3-methoxybenzaldehyde	2.2	2.2	2.2	/	2.2	0
4-oxo-a-ylangene	0.9	0.9	0.9	/	0.9	0
4-vinyl-2-methoxy-phenol	1.1	1.1	1.1	/	1.1	0
4-vinylguaiacol	0.8	9.4	4.56667	4.39811	3.5	4.3
4,4,dimethyl-e-2-pentene	0.2	4	1.53333	2.13854	0.4	1.9
5-Dodecyloxolan-2-one	1.13	2	1.565	0.615183	1.565	0.435
5-methylenebicyclo ((2,2,1) hept-2-en-7-ylidene)acetic acid	0.4	0.4	0.4	/	0.4	0
5-methylhexyl-2-methylbutanoate	0.72	0.72	0.72	/	0.72	0
5-penthyl-3H-furan-2-one	0.5	0.5	0.5	/	0.5	0
5b, 8b, h,9b, 10l-labd,-14-ene, 8, 13 epoxy	1.2	1.2	1.2	/	1.2	0
6,10,14-trimethyl 2-pentadecanone	0.31	14.23	6.26063	4.36341	5.365	6.12
6,9,cis, 3,4 -epoxy nonadecadiene (Z,Z)	1	1	1	/	1	0
7-epi-a-eudesmol	0.4	1.8	0.9	0.781025	0.5	0.7
7-epi-l-selinene	0.5	0.5	0.5	/	0.5	0
7,9-ditert-butyl-1-oxaspiro[4.5]deca-6,9-diene-2,8-dione	0.59	0.59	0.59	/	0.59	0
8-cedren-13-ol	0.8	0.8	0.8	/	0.8	0
a-bisabolol	0.7	13.6	4.71667	4.57358	3.65	2.1
a-calarene	0.2	1.1	0.65	0.636396	0.65	0.45
a-copaene	0.2	6.2	1.365	1.51301	0.8	1.125
a-cyperone	0.93	1	0.965	0.0494975	0.965	0.035
a-humulene	0.1	6.5	1.85231	1.83355	1.7	2.2
a-linolenic acid ((Z,Z)-9,12-octadecadienoc acid)	0.73	28.8	7.90867	8.18709	5.2	7.95
a-terpineol	0.2	8.21	2.002	3.4765	0.6	0.4
a-Ylangene	0.4	1.2	0.8	0.565685	0.8	0.4
acetophenone	0.4	10.3	5.35	7.00036	5.35	4.95
alpha-pinene	0.65	3	1.68333	1.20035	1.4	1.175
ar-turmenone	1.3	2.2	1.75	0.636396	1.75	0.45
aromadenderene oxide	0.39	3.41	1.74667	1.09755	1.5	1.4
aromadendrene	0.3	1.9	0.82	0.641872	0.5	0.4
aromadendrene oxide II	0.42	31.55	12.2471	9.61804	10	4.82
b-acoradiene	0.1	0.1	0.1	/	0.1	0
b-acoradienol	0.4	0.4	0.4	/	0.4	0
b-atlantone	0.88	0.88	0.88	/	0.88	0
b-bisabolene	0.2	1.9	1.03333	0.85049	1	0.85
b-calacorene	0.2	0.5	0.35	0.212132	0.35	0.15
b-eudesmol	0.2	19.3	4.14941	5.3248	1.7	3.34
b-gurjunene	0.3	1.2	0.75	0.636396	0.75	0.45
b-himachalene	0.33	0.7	0.515	0.26163	0.515	0.185
b-longipinene	0.7	0.7	0.7	0	0.7	0
b-oplopenone	0.4	1.33	0.865	0.657609	0.865	0.465
b-pinene	0.4	0.6	0.5	0.1	0.5	0.1
b-santalene	0.4	0.6	0.5	0.141421	0.5	0.1
b-sesqufenchene	0.9	0.9	0.9	/	0.9	0
b burbonene	0.1	0.2	0.166667	0.057735	0.2	0.05
b ionone	0.1	3.5	1.53538	0.963099	1.5	0.87
b selinene	0.1	13.9	3.25	5.42872	0.55	2.875
benzaldehyde	0.1	5	1.02	1.54186	0.25	0.8
benzene acetaldehyde	0.2	2.5	0.816667	0.842417	0.55	0.25
benzene acetic acid ethyl ester	0.1	0.1	0.1	/	0.1	0
benzothiazole	0.1	1.2	0.65	0.777817	0.65	0.55
benzyl alcohol	1.1	4.2	2.65	2.19203	2.65	1.55
benzyl benzoate	0.1	2.9	1.28	1.20499	1.4	1.8
bergamotol	0.74	2.18	1.46	1.01823	1.46	0.72
bicycloelemene	0.4	3.5	1.44	1.33903	0.6	1.5
bicyclogermacrene	0.4	1.7	1.01429	0.474091	0.9	0.65
borenol	1.23	6.59	3.91	3.79009	3.91	2.68
boronal	0.32	3.41	1.63667	1.59481	1.18	1.545
butanoic acid-2-methyl,e-methyl butyl	11.6	11.6	11.6	/	11.6	0
butylated hydroxytoluene	0.41	0.41	0.41	/	0.41	0
cadalene	1.2	1.7	1.45	0.353553	1.45	0.25
calarene	0.5	10.3	3.2	4.02616	1.5	1.1
camphor	0.1	2.446	1.19575	0.865924	1.18	1.225
cariophylla-4-(14), 8 (15)-dien-5L-ol	1.1	2.1	1.6	0.707107	1.6	0.5
carvacrol	0.5	2	1.375	0.675154	1.5	0.825
carvacrol methyl ester	0.1	0.1	0.1	/	0.1	0
caryophylla-2(12),6-dien-5b-ol	0.6	1.5	1.05	0.636396	1.05	0.45
caryophylla-2(12),6(13)-dien-5a-ol	0.8	0.8	0.8	/	0.8	0
caryophylla-4(12),8(13)-dien-5a-ol	0.57	1.4	0.985	0.586899	0.985	0.415
caryophyllene	1.06	1.06	1.06	/	1.06	0
caryophyllene oxide	0.9	38.5	8.9516	8.35641	6.6	7.09
caryophyllenol II	0.7	3.1	2.3	1.03682	2.9	1.2
cedrol	0.4	3.7	1.425	1.53052	0.8	0.975
cetene	0.5	1.4	0.95	0.636396	0.95	0.45
chryasnthemic acid	0.77	7.24	3.27	2.82091	2.535	2.555
cis-3-Pinanone	0.1	0.1	0.1	/	0.1	0
cis-a-copaen-8-ol	0.5	0.5	0.5	/	0.5	0
cis-cadinene ether	0.71	0.71	0.71	/	0.71	0
cis-geranyl acetone	0.7	2.2	1.0375	0.518066	0.8	0.45
cis-muurola-3,5 diene	0.5	0.5	0.5	/	0.5	0
cis-ß-farnesene	0.2	0.6	0.433333	0.208167	0.5	0.2
cis-ß-ocimene*	0.2	3	1.16667	1.5885	0.3	1.4
cis dihydrocarvone	0.3	0.3	0.3	/	0.3	0
cis thujopsene	0.2	0.2	0.2	/	0.2	0
cis verbenol	0.3	0.6	0.45	0.212132	0.45	0.15
Citronellol	0.2	0.2	0.2	/	0.2	0
cycloocta-1,3-diene	4.6	13.6	9.1	6.36396	9.1	4.5
cyclosativene	0.1	2	1.23333	0.628225	1.3	0.275
cyprene	0.3	0.3	0.3	/	0.3	0
d-amorphene	0.3	0.3	0.3	/	0.3	0
d-cadinene	0.1	1.8	0.944444	0.550252	1	0.6
d-guurjunene	7.6	7.6	7.6	/	7.6	0
d elemene	0.2	3	1.61	1.18451	1.62	1.27
d³-Carene	0.8	0.8	0.8	/	0.8	0
decanal	0.1	2.7	0.74	0.629453	0.5	0.575
dehydroabietane	0.7	0.7	0.7	0	0.7	0
Dibutyl benzene-1,2-dicarboxylate	1.98	2.32	2.15	0.240416	2.15	0.17
dihydro-cis-l-copaene--8-ol	0.3	0.5	0.4	0.141421	0.4	0.1
dihydroactinidiolide	0.4	1.2	0.766667	0.404145	0.7	0.4
dihydroedulan I	0.2	2.6	1.18571	0.847405	0.9	1
dihydroedulan II	0.4	1.2	0.8	0.565685	0.8	0.4
diisobutyl phatalate	0.47	0.47	0.47	/	0.47	0
dill apiole	1.6	1.6	1.6	/	1.6	0
docosane	0.1	2	0.714	0.588561	0.6	0.49
dodecanal	0.2	1	0.55	0.412311	0.5	0.65
dodecanoic acid	0.6	1.8	1.275	0.537742	1.35	0.675
dodecene-1	0.1	0.1	0.1	/	0.1	0
Dotriacontane	0.53	0.53	0.53	/	0.53	0
e-2-tetradecen-1ol	0.6	2.3	1.45	1.20208	1.45	0.85
E-nerodilol	0.3	1.01	0.6775	0.302255	0.7	0.3275
E, E, 2, 4 nonadienal	0.7	0.7	0.7	/	0.7	0
eicosanal	0.6	0.6	0.6	/	0.6	0
eicosane	0.1	12.8	1.96375	4.39128	0.305	0.6
elemol	0.2	2.7	1.45	1.76777	1.45	1.25
epi-l-cadinol	0.7	1.1	0.9	0.282843	0.9	0.2
epi cubenol-1	0.2	1.4	0.8	0.848528	0.8	0.6
epoxy-allo aromadendren	0.54	4.2	1.94667	1.97143	1.1	1.83
eremofphyllene	0.2	0.2	0.2	/	0.2	0
eremophilene	1.38	1.38	1.38	/	1.38	0
ethyl chrysanthemate	0.33	0.33	0.33	/	0.33	0
ethyl linoleate	0.2	0.91	0.4275	0.335199	0.3	0.3275
eudesma-3,7(11)-diene	1.13	1.69	1.42	0.280535	1.44	0.28
eudesma-4(15),7-dien-4-b-ol	0.74	8.3	3.34667	4.29168	1	3.78
eugenol	0.2	3.2	0.9	1.15412	0.4	0.5
farnesyl acetone	0.3	1.9	1.05	0.552268	1.1	0.675
fokienol	11.45	11.45	11.45	/	11.45	0
fonenol	0.8	2.2	1.7	0.781025	2.1	0.7
g-cadinene	0.1	8.7	1.23846	2.28128	0.7	0.6
g-elemene	0.4	0.5	0.45	0.0707107	0.45	0.05
g-muurolene	0.1	9.1	2.28333	3.53237	0.5	2.225
g-terpinene	0.1	0.7	0.466667	0.321455	0.6	0.3
g-ylangene	0.1	0.1	0.1	0	0.1	0
geraniol	0.1	0.6	0.4	0.264575	0.5	0.25
geranyl geraniol	0.7	0.7	0.7	/	0.7	0
geranylterpinene	3.59	3.59	3.59	/	3.59	0
germacra-4 (15),5,10 (14)-trien-1B-ol	3.86	3.86	3.86	/	3.86	0
germacrene A	0.2	0.3	0.25	0.0707107	0.25	0.05
germacrene B	0.2	8.3	1.78	2.68388	0.92	0.875
germacrene D	0.2	24.3	8.83053	8.83391	4.3	15.49
germacrone	1.74	1.74	1.74	/	1.74	0
globulol	0.3	5.2	1.96375	1.73567	1.685	2.075
guaicaol	1.8	14.9	6.36667	7.39617	2.4	6.55
guaiol	0.3	4.16	2.18833	1.69613	2.145	2.8325
henicosane	0.2	61.07	7.69846	16.7926	1	6.21
hentriacontane	0.2	1.68	0.971429	0.579178	0.9	0.93
heptacosane	0.1	14.4	4.96591	4.61647	3.15	6.7875
Heptadecan-1-ol	0.42	0.49	0.455	0.0494975	0.455	0.035
heptadecanal	0.5	0.5	0.5	/	0.5	0
heptadecane	0.2	0.8	0.5	0.424264	0.5	0.3
heptadecene	0.6	0.6	0.6	/	0.6	0
heptatriacontan-1-ol	0.38	0.94	0.66	0.39598	0.66	0.28
hexacosane	0.1	4.3	1.2	1.44618	0.65	0.925
hexadec-3-ene	0.1	0.1	0.1	/	0.1	0
hexadecanal	0.1	1.1	0.492222	0.363998	0.4	0.4
hexadecane	0.1	2.3	0.66	0.928978	0.2	0.3
hexadecanoic acid	0.2	39.3	11.8539	11.375	6.69	17.8
hexadecanoic acid methyl ester	0.2	3.9	1.46	1.501	1.2	1.4
hexadecanol	0.3	0.9	0.6	0.424264	0.6	0.3
Hexadeceneamide	2.68	2.68	2.68	/	2.68	0
hexahydrofarnesyl acetone	0.4	13.5	2.80909	3.91624	1.1	2.2
hexanol	2	2	2	/	2	0
hexdecene	0.2	1	0.6	0.565685	0.6	0.4
hexen-1-ol	0.1	0.1	0.1	/	0.1	0
hexenal	0.2	0.2	0.2	0	0.2	0
hotrienol	1.88	1.88	1.88	/	1.88	0
humulene epoxyde II	0.2	3.6	1.3875	1.25293	1.1	1.525
hydrofarnesyl acetone	1	4.3	2.65	2.33345	2.65	1.65
Icosanoic acid (Arachidic acid)	0.84	11.05	4.18	4.34406	2.3	5.175
indole	0.1	0.1	0.1	/	0.1	0
iso-Longifolene	0.7	0.7	0.7	/	0.7	0
isocaryophyllene oxide	0.8	0.8	0.8	/	0.8	0
isopropyl myristate	0.1	0.3	0.2	0.141421	0.2	0.1
isospathulenol	0.5	7.6	3.5	3.32966	2.95	4.55
Isothujone	3.12	3.12	3.12	/	3.12	0
isovalencenol	0.67	0.67	0.67	/	0.67	0
l- selinene	0.2	1.59	0.845	0.542282	0.69	0.73
l-amorphene	0.3	0.7	0.5	0.282843	0.5	0.2
l-bisabolene oxide	0.1	7.85	2.7125	3.48386	1.45	2.0125
l-cadinene	0.1	2	0.78	0.649307	0.62	0.505
l-cadinol	0.4	6.29	3.12222	2.35838	2.7	4.51
l-calacorene	0.1	1.3	0.9	0.547723	1.1	0.45
l-cedrene	0.2	0.2	0.2	/	0.2	0
l-copaen-4-ol	0.8	0.8	0.8	/	0.8	0
l-costol	2.35	5.88	4.095	1.45299	3.95	2.305
l-cubebene	0.9	1.6	1.25	0.494975	1.25	0.35
l-cyperene	14.08	14.08	14.08	/	14.08	0
l-epi muurolol	1	7.6	4.3	2.70555	4.3	2.1
l-farnesene	0.1	1.3	0.766667	0.61101	0.9	0.6
l-guaiene (a-bulnesene)	0.1	0.1	0.1	/	0.1	0
l-ionone	0.1	0.95	0.623333	0.457857	0.82	0.425
l-longipinene	0.8	0.8	0.8	/	0.8	0
l-muurolene	0.1	0.78	0.393333	0.349476	0.3	0.34
l-phellandrene	0.4	0.5	0.45	0.0707107	0.45	0.05
l-santalene	0.4	0.4	0.4	/	0.4	0
l-terpinene	0.7	0.7	0.7	/	0.7	0
l-terpinyl-propionate	3.4	3.4	3.4	/	3.4	0
l-thujenal	1	1	1	/	1	0
l-thujone	0.7	0.7	0.7	/	0.7	0
l-valerenol	0.64	0.64	0.64	/	0.64	0
lauric acid	0.3	3.1	1.26	1.12827	1.1	1
ledene	0.71	0.71	0.71	/	0.71	0
ledene oxide	0.6	3.15	1.7975	1.35677	1.72	2.2275
ledol	0.2	3.5	1.14	1.34648	0.7	0.5
limonen-6-ol,pivalate	1.25	1.25	1.25	/	1.25	0
limonene	0.3	3.5	1.415	1.21094	0.81	1.775
linalool	0.2	3.3	1.132	1.21693	0.36	1.7
longifolene	0.1	3.6	1.6825	1.49529	1.515	1.6025
longipinocarveol	2.07	2.07	2.07	/	2.07	0
manoyl oxide	0.7	0.78	0.74	0.0565685	0.74	0.04
mayristicine	0.4	0.4	0.4	/	0.4	0
Methyl (5Z,8Z,11Z,14Z)-icosa-5,8,11,14-tetraenoate (Methyl arachidonate)	12.52	14.25	13.385	1.22329	13.385	0.865
Methyl (7E,10E)-octadeca-7,10-dienoate	0.65	3.65	1.78	1.20412	1.82	1.2
Methyl (9E,12E)-octadeca-9,12-dienoate	1.3	1.42	1.36	0.0848528	1.36	0.06
Methyl (9Z,12Z)-octadeca-9,12-dienoate	0.38	3.2	1.556	1.08482	1.22	1
Methyl (9Z,12Z,15Z)-octadeca-9,12,15-trienoate	6.04	6.04	6.04	/	6.04	0
methyl (Z)-5,11,14,17-eicosatetraenoate	3.13	3.13	3.13	/	3.13	0
methyl linoleate	1.9	2	1.95	0.0707107	1.95	0.05
methyl linolenate	0.7	4	2.35	2.33345	2.35	1.65
methyl oleate	0.2	0.2	0.2	/	0.2	0
methyl salicylate	0.2	3	1.23333	1.53731	0.5	1.4
methyl stearate	0.2	0.2	0.2	/	0.2	0
methyl tetradecanoate	1.1	1.7	1.4	0.424264	1.4	0.3
methyleugenol	0.8	0.8	0.8	/	0.8	0
myrestic acid	3.3	3.3	3.3	/	3.3	0
myristylaldehyde	0.7	0.7	0.7	/	0.7	0
n-dodecanol	6.7	6.7	6.7	/	6.7	0
n-heptanal	0.2	0.6	0.4	0.282843	0.4	0.2
n-octanal	0.1	0.4	0.24	0.151658	0.2	0.3
NA	#DIV/0!	#DIV/0!	/	/	/	/
naphthalene	0.3	1.6	0.9925	0.54975	1.035	0.5725
neophytadiene	0.1	2.4	1.16667	1.15902	1	1.15
nerol oxide	1.64	1.64	1.64	/	1.64	0
nerolidyl acetate	0.3	0.3	0.3	/	0.3	0
nonacosane	0.1	10.2	3.875	3.12207	3.45	4.625
nonadecane	0.1	2.16	0.521429	0.742348	0.2	0.295
nonanal	0.1	3.7	1.03059	1.12257	0.4	1.3
nonanoic acid	0.2	1.4	0.5	0.6	0.2	0.3
nonyl alcohol	0.2	0.2	0.2	/	0.2	0
nonyl phenol	0.38	0.38	0.38	/	0.38	0
nootkatone	0.2	0.2	0.2	/	0.2	0
nor-copaanone	0.5	1.7	1.1	0.588784	1.1	0.9
octacosane	0.1	2.2	0.715	0.668965	0.55	0.61
octadec-9-enoic acid	0.3	34	13.45	14.4228	9.75	9.7
octadecan	0.1	0.6	0.271429	0.179947	0.2	0.2
Octadecan-1-ol	0.36	0.36	0.36	/	0.36	0
octadecanal	0.1	0.5	0.3	0.282843	0.3	0.2
octadecanoic acid	0.4	1.1	0.725	0.298608	0.7	0.325
octadecene	0.1	0.3	0.2	0.1	0.2	0.1
octan-3-ol	0.1	1.1	0.6	0.707107	0.6	0.5
octanoic acid	0.6	0.6	0.6	/	0.6	0
octanol	0.3	0.3	0.3	/	0.3	0
olealdehyde	1.04	1.04	1.04	/	1.04	0
p-cymen-8-ol	0.1	7.6	2.925	3.32503	2	3.225
p-cymene	0.2	2.4	1	0.993311	0.7	1
p-cymenene	0.2	0.2	0.2	/	0.2	0
p-methoxyacetophenone	6.8	6.8	6.8	/	6.8	0
p-vinyl-guiacol	0.3	0.3	0.3	/	0.3	0
paeonol	0.58	3.35	1.66	1.48233	1.05	1.385
palustrol	0.32	0.32	0.32	/	0.32	0
patchulene	0.5	0.5	0.5	/	0.5	0
pentacosane	0.4	27.3	2.89074	5.10158	1.4	1.9
pentadecan-2-one	0.2	0.4	0.3	0.141421	0.3	0.1
pentadecanal	0.3	2	1.04545	0.603927	0.9	0.8
pentadecane	0.3	2.5	1.25	1.03763	1.1	1.45
pentadecanoic acid	0.3	1.6	0.642857	0.457738	0.5	0.35
pentadecene	0.2	1.6	0.675	0.629153	0.45	0.425
phenyl acetaldehyde	0.5	3.3	1.5	1.10454	1.1	1.6
Phthalic acid, hept-4-yl isobutyl ester)	1.19	1.56	1.375	0.26163	1.375	0.185
phthatic acid	0.82	2.39	1.42333	0.845715	1.06	0.785
phytol	0.1	16.89	3.8476	3.83806	2.6	5.51
pulegone	0.2	0.65	0.41	0.213307	0.4	0.4
sabinene	0.43	3.3	1.865	2.0294	1.865	1.435
safranal	0.2	2.8	0.69125	0.876705	0.4	0.3525
salvail-4 (14) -en-1-one	0.4	3.53	1.77214	1.03294	1.605	1.8475
salviadienol	0.6	0.6	0.6	/	0.6	0
salvial-4(14)-en-1-one	1.1	3.2	2.15	1.48492	2.15	1.05
santolina triene	0.46	0.46	0.46	/	0.46	0
selin-11-en-4-l-ol	0.9	0.9	0.9	/	0.9	0
selina-3,7 (11) diene	5	5	5	/	5	0
sesquifallendrene	0.7	2.7	1.7	1.41421	1.7	1
spathulenol	0.1	18.77	5.56222	5.01545	3.9	7.37
squalene	1.9	1.9	1.9	/	1.9	0
ß-caryophyllene	0.26	29.33	5.36625	6.92986	2.7	4.45
ß-copaene	0.4	1.9	1.35	0.665833	1.55	0.6
ß-cubebene	0.5	0.5	0.5	/	0.5	0
ß-cyclocitral	0.2	0.2	0.2	/	0.2	0
ß-damascenone	0.4	7.3	1.41733	1.74011	0.8	1.06
ß-elemene	0.2	0.4	0.333333	0.11547	0.4	0.1
ß-myrcene	2.8	2.8	2.8	/	2.8	0
ß-ylangene	0.3	0.6	0.45	0.212132	0.45	0.15
t-cadinol	0.5	1.05	0.8175	0.235	0.86	0.2275
T-muurolol	0.3	2.5	1.18667	0.800666	1.01	0.88
terpinene-4-ol	0.2	7.13	2.54333	3.97248	0.3	3.465
tetracosane	0.2	7.8	1.7125	2.09599	0.95	1.075
tetradecanal	0.2	2.1	1.02167	0.705136	1.1	0.8275
tetradecane	0.1	0.8	0.333333	0.258199	0.3	0.225
tetradecanoic acid	0.2	8.1	2.3	2.39687	2.3	1.9
tetradecanol	0.4	3.2	1.63333	1.42945	1.3	1.4
tetradecene	0.4	0.4	0.4	/	0.4	0
texanol	1.5	1.5	1.5	/	1.5	0
theaspirane A	0.3	3.75	1.6875	1.55476	1.35	1.8375
theaspirane B	0.3	0.3	0.3	/	0.3	0
thunbergol	0.75	9.05	3.80667	4.56165	1.62	4.15
thymol	0.1	8.8	2.88571	3.46575	1.2	4.05
thymol methyl ester	0.3	1.6	0.95	0.919239	0.95	0.65
torilenol	4.3	4.3	4.3	/	4.3	0
torreyol	0.8	7.11	3.25714	2.32958	3.34	3.245
totarol	1.2	1.2	1.2	/	1.2	0
trans-3-caren-2-ol	0.34	0.34	0.34	/	0.34	0
trans-a-bergamotene	0.4	3	1.95	1.17331	2.2	1.4
trans-b-bergamotene	0.1	0.1	0.1	/	0.1	0
trans-cadina-1(2), 4 diene	0.2	0.2	0.2	0	0.2	0
trans-cadinene ether	1.5	1.5	1.5	/	1.5	0
trans-muurola-4 (14), 5 diene	2.3	2.3	2.3	/	2.3	0
trans-pinane	4.1	4.1	4.1	/	4.1	0
trans-ß-farnesene	0.4	3.5	1.5	1.39762	1.05	1.3
trans-ß-ocimene*	0.4	0.4	0.4	/	0.4	0
trans-valerenyl isovalerate	0.43	0.43	0.43	/	0.43	0
trans dihydricarvone	0.4	0.4	0.4	/	0.4	0
trans linallool oxide	0.2	0.2	0.2	/	0.2	0
triacontane	0.2	0.5	0.35	0.212132	0.35	0.15
tricos-9-ene	0.2	0.2	0.2	/	0.2	0
tricosanal	0.3	2.1	1.2	1.27279	1.2	0.9
tricosane	0.3	13.7	3.0313	3.59661	2	1.6
tricyclene	0.4	0.5	0.45	0.0707107	0.45	0.05
tridecan-2-one	0.2	0.2	0.2	/	0.2	0
tridecanal	0.3	0.9	0.6	0.424264	0.6	0.3
tridecane	0.2	0.6	0.366667	0.208167	0.3	0.2
tridecene	0.7	0.7	0.7	/	0.7	0
undecanal	0.1	0.5	0.25	0.173205	0.2	0.1
undecanoic acid	0.1	0.1	0.1	/	0.1	0
valencene	0.1	12.5	4.63333	6.8391	1.3	6.2
valerenal	0.7	0.7	0.7	/	0.7	0
verbenene	0.3	0.3	0.3	/	0.3	0
vidiflorol	1.5	3.8	2.43333	1.20968	2	1.15
viridiflorol	0.71	0.71	0.71	/	0.71	0
vugarol B	0.6	0.6	0.6	/	0.6	0
vulgarol B	1	2.4	1.475	0.629153	1.25	0.425
vulgarone B	1.7	1.7	1.7	/	1.7	0
widdrene	0.1	0.3	0.2	0.141421	0.2	0.1
widdrol	0.3	2.9	1.3	1.4	0.7	1.3
y-dodecalactone	0.3	0.3	0.3	/	0.3	0
z-octadec-9-en-1-ol	0.1	0.1	0.1	/	0.1	0
Z-valerenyl acetate	1.08	3.12	1.65	0.843682	1.42	0.41
