# Supplementary material for: Centaurea triumfetii essential oil chemical composition, comparative analysis, and antimicrobial activity of selected compounds
Source: Sci Rep. 2023 May 8;13:7475. doi: 10.1038/s41598-023-34058-2 (PMC10167351; doi:10.1038/s41598-023-34058-2)
Supplement: Supplementary file 4 — Supplementary Information 4. [file 41598_2023_34058_MOESM4_ESM.xlsx]

## Sheet: Sheet1
Table S3. Results of correlation analyses between Centaurea essential oils composition and antimicrobial activity using qualitative and quantitative approach (r - Spearman's rank correlation coeeficient; P-value; N - number of available data points)
Chemical compound	r	P	N	Microbe
2-fenilacetaldehide	0.866025	0.333333	3	Bacillus cereus
acetophenone	1	0	2	Bacillus cereus
nonanal	-0.447214	0.450185	5	Bacillus cereus
decanal	-0.8	0.2	4	Bacillus cereus
undecanal	1	0	2	Bacillus cereus
4-ethenyl -2 methoxyphenol	1	0	2	Bacillus cereus
bicycloelemene	1	0	3	Bacillus cereus
δ elemene	1	0	2	Bacillus cereus
ß-ylangene	-1	0	2	Bacillus cereus
eugenol	-1	0	2	Bacillus cereus
a-copaene	-1	0	2	Bacillus cereus
ß-caryophyllene	-0.170783	0.685955	8	Bacillus cereus
g-elemene	-1	0	2	Bacillus cereus
trans-a-bergamotene	-1	0	2	Bacillus cereus
calarene	0.866025	0.333333	3	Bacillus cereus
a-humulene	1	0	2	Bacillus cereus
b-santalene	-1	0	2	Bacillus cereus
g-muurolene	-1	0	3	Bacillus cereus
trans-ß-farnesene	-1	0	2	Bacillus cereus
germacrene D	-0.0512989	0.934713	5	Bacillus cereus
b ionone	1	0	2	Bacillus cereus
b selinene	1	0	2	Bacillus cereus
pentadecene	1	0	2	Bacillus cereus
bicyclogermacrene	0.210819	0.789181	4	Bacillus cereus
germacrene A	1	0	2	Bacillus cereus
g-cadinene	1	0	3	Bacillus cereus
d-cadinene	1	0	2	Bacillus cereus
germacrene B	-0.5	0.666667	3	Bacillus cereus
1,5 epoxysalvial -4 (14) -ene	-1	0	2	Bacillus cereus
dodecanoic acid	1	0	2	Bacillus cereus
spathulenol	-0.774597	0.225403	4	Bacillus cereus
hexdecene	1	0	2	Bacillus cereus
caryophyllene oxide	0.6	0.284757	5	Bacillus cereus
humulene epoxyde II	-0.866025	0.333333	3	Bacillus cereus
dihydro-cis-l-copaene--8-ol	-1	0	2	Bacillus cereus
isospathulenol	-0.5	0.666667	3	Bacillus cereus
caryophyllenol II	-1	0	2	Bacillus cereus
t-cadinol	1	0	2	Bacillus cereus
T-muurolol	-0.5	0.666667	3	Bacillus cereus
b-gurjunene	1	0	2	Bacillus cereus
7-epi-a-eudesmol	0.5	0.666667	3	Bacillus cereus
cycloocta-1,3-diene	1	0	2	Bacillus cereus
aromadenderene oxide	0	1	3	Bacillus cereus
a-bisabolol	-0.737865	0.262135	4	Bacillus cereus
pentadecanal	0.5	0.666667	3	Bacillus cereus
tetradecanoic acid	1	0.08	4	Bacillus cereus
benzyl benzoate	0.888889	0.111111	4	Bacillus cereus
octadecene	-1	0	2	Bacillus cereus
octadecan	0.866025	0.333333	3	Bacillus cereus
hexahydrofarnesyl acetone	-1	0	2	Bacillus cereus
farnesyl acetone	1	0	2	Bacillus cereus
hexadecanoic acid	0.243975	0.560376	8	Bacillus cereus
isopropyl myristate	-1	0	2	Bacillus cereus
eicosane	1	0	2	Bacillus cereus
salvial-4(14)-en-1-one	-1	0	2	Bacillus cereus
henicosane	1	0	2	Bacillus cereus
phytol	0.630062	0.12936	7	Bacillus cereus
octadec-9-enoic acid	1	0	2	Bacillus cereus
a-linolenic acid ((Z,Z)-9,12-octadecadienoc acid)	-0.210819	0.789181	4	Bacillus cereus
docosane	1	0	2	Bacillus cereus
tricosane	-0.833333	0.166667	4	Bacillus cereus
caryophylla-2(12),6-dien-5b-ol	1	0	2	Bacillus cereus
tetracosane	0.0303588	0.954476	6	Bacillus cereus
pentacosane	0.895857	0.00260779	8	Bacillus cereus
hexacosane	0.866025	0.333333	3	Bacillus cereus
heptacosane	0.880406	0.0205987	6	Bacillus cereus
octacosane	0.866025	0.333333	3	Bacillus cereus
nonacosane	0.637536	0.17326	6	Bacillus cereus
2-hexenal*	1	0	2	Enteroccocus faecalis
benzaldehyde	-0.866025	0.333333	3	Enteroccocus faecalis
2-pentyl furan	-0.779412	0.0676219	6	Enteroccocus faecalis
n-octanal	0	1	3	Enteroccocus faecalis
limonene	0	1	3	Enteroccocus faecalis
p-cymene	0	1	3	Enteroccocus faecalis
benzyl alcohol	1	0	2	Enteroccocus faecalis
benzene acetaldehyde	-1	0	2	Enteroccocus faecalis
2-fenilacetaldehide	0.866025	0.333333	3	Enteroccocus faecalis
acetophenone	1	0	2	Enteroccocus faecalis
nonanal	-0.314965	0.409063	9	Enteroccocus faecalis
linalool	-0.5	0.666667	3	Enteroccocus faecalis
safranal	-0.5	0.666667	3	Enteroccocus faecalis
decanal	-0.77114	0.025059	8	Enteroccocus faecalis
dihydroedulan II	1	0	2	Enteroccocus faecalis
dihydroedulan I	1	0	2	Enteroccocus faecalis
thymol	-0.866025	0.333333	3	Enteroccocus faecalis
undecanal	0	1	3	Enteroccocus faecalis
4-ethenyl -2 methoxyphenol	1	0	2	Enteroccocus faecalis
(E,E) -2,4 - Decadienal	-0.948683	0.0513167	4	Enteroccocus faecalis
bicycloelemene	1	0	3	Enteroccocus faecalis
δ elemene	0.5	0.666667	3	Enteroccocus faecalis
ß-ylangene	-1	0	2	Enteroccocus faecalis
eugenol	-1	0	2	Enteroccocus faecalis
a-copaene	-0.371429	0.468478	6	Enteroccocus faecalis
ß-damascenone	0.0579771	0.913132	6	Enteroccocus faecalis
b burbonene	-1	0	2	Enteroccocus faecalis
tetradecane	1	0	2	Enteroccocus faecalis
longifolene	1	0	2	Enteroccocus faecalis
ß-caryophyllene	-0.0774489	0.820939	11	Enteroccocus faecalis
aromadendrene	1	0	2	Enteroccocus faecalis
a-calarene	1	0	2	Enteroccocus faecalis
ß-copaene	1	0	2	Enteroccocus faecalis
g-elemene	-1	0	2	Enteroccocus faecalis
trans-a-bergamotene	-1	0	3	Enteroccocus faecalis
cis-geranyl acetone	1	0	2	Enteroccocus faecalis
widdrene	-1	0	2	Enteroccocus faecalis
calarene	0.866025	0.333333	3	Enteroccocus faecalis
a-humulene	-0.0714286	0.879048	7	Enteroccocus faecalis
b-santalene	-1	0	2	Enteroccocus faecalis
g-muurolene	-0.7	0.18812	5	Enteroccocus faecalis
trans-ß-farnesene	-1	0	3	Enteroccocus faecalis
germacrene D	0.495415	0.145383	10	Enteroccocus faecalis
b ionone	0.4	0.6	4	Enteroccocus faecalis
b selinene	-0.2	0.74706	5	Enteroccocus faecalis
pentadecene	0.5	0.666667	3	Enteroccocus faecalis
bicyclogermacrene	0.0869657	0.86988	6	Enteroccocus faecalis
(E,E)-a-Farnesene	1	0	2	Enteroccocus faecalis
germacrene A	1	0	2	Enteroccocus faecalis
l-farnesene	1	0	2	Enteroccocus faecalis
g-cadinene	-0.352941	0.492571	6	Enteroccocus faecalis
d-cadinene	-0.5	0.666667	3	Enteroccocus faecalis
nor-copaanone	1	0	2	Enteroccocus faecalis
germacrene B	-0.632456	0.367544	4	Enteroccocus faecalis
spathulenol	-0.602453	0.113964	8	Enteroccocus faecalis
hexdecene	1	0	2	Enteroccocus faecalis
salvail-4 (14) -en-1-one	0.8	0.2	4	Enteroccocus faecalis
caryophyllene oxide	0.119048	0.778886	8	Enteroccocus faecalis
humulene epoxyde II	-0.5	0.666667	3	Enteroccocus faecalis
caryophylla-4(12),8(13)-dien-5a-ol	-1	0	2	Enteroccocus faecalis
1,5,58 tetramethyl-12-oxabcyclo (9,1)dodeca-3,7 diene	1	0	2	Enteroccocus faecalis
dihydro-cis-l-copaene--8-ol	-1	0	2	Enteroccocus faecalis
isospathulenol	0	1	4	Enteroccocus faecalis
caryophyllenol II	0.4	0.6	4	Enteroccocus faecalis
t-cadinol	1	0	2	Enteroccocus faecalis
T-muurolol	-0.2	0.8	4	Enteroccocus faecalis
b-eudesmol	-0.550782	0.257369	6	Enteroccocus faecalis
7-epi-a-eudesmol	0.5	0.666667	3	Enteroccocus faecalis
cycloocta-1,3-diene	1	0	2	Enteroccocus faecalis
ar-turmenone	-1	0	2	Enteroccocus faecalis
aromadenderene oxide	0.162221	0.794363	5	Enteroccocus faecalis
a-bisabolol	-0.564288	0.321723	5	Enteroccocus faecalis
pentadecan-2-one	1	0	2	Enteroccocus faecalis
pentadecanal	0.4	0.6	4	Enteroccocus faecalis
tetradecanoic acid	0.316228	0.683772	4	Enteroccocus faecalis
benzyl benzoate	0.947368	0.0143795	5	Enteroccocus faecalis
octadecene	-1	0	2	Enteroccocus faecalis
octadecan	0.316228	0.683772	4	Enteroccocus faecalis
hexadecanal	-0.5	0.666667	3	Enteroccocus faecalis
6,10,14-trimethyl 2-pentadecanone	1	0	2	Enteroccocus faecalis
hexahydrofarnesyl acetone	-0.5	0.666667	3	Enteroccocus faecalis
hexadecanol	-1	0	2	Enteroccocus faecalis
ethyl linoleate	0.866025	0.333333	3	Enteroccocus faecalis
farnesyl acetone	-1	0	2	Enteroccocus faecalis
hexadecanoic acid	0.25211	0.512837	9	Enteroccocus faecalis
isopropyl myristate	-1	0	2	Enteroccocus faecalis
eicosane	0.5	0.666667	3	Enteroccocus faecalis
henicosane	0.5	0.666667	3	Enteroccocus faecalis
phytol	0.810844	0.0269163	7	Enteroccocus faecalis
octadec-9-enoic acid	-0.4	0.6	4	Enteroccocus faecalis
a-linolenic acid ((Z,Z)-9,12-octadecadienoc acid)	-0.176547	0.737931	6	Enteroccocus faecalis
docosane	-0.5	0.666667	3	Enteroccocus faecalis
tricosane	0.144943	0.784108	6	Enteroccocus faecalis
octadecanoic acid	0	1	3	Enteroccocus faecalis
tetracosane	0	1	6	Enteroccocus faecalis
pentacosane	0.506135	0.135521	10	Enteroccocus faecalis
hexacosane	0.948683	0.0513167	4	Enteroccocus faecalis
heptacosane	0.756329	0.0183537	9	Enteroccocus faecalis
octacosane	0.666886	0.218894	5	Enteroccocus faecalis
nonacosane	0.235396	0.653428	6	Enteroccocus faecalis
2-hexenal*	-1	0	2	Staphylococcus aureus
alpha-pinene	-1	0	2	Staphylococcus aureus
benzaldehyde	-0.632456	0.367544	4	Staphylococcus aureus
2-pentyl furan	-0.697277	0.0816097	7	Staphylococcus aureus
n-octanal	0	1	3	Staphylococcus aureus
2,4 E, E, heptadienal	1	0	2	Staphylococcus aureus
1,8-cineol	-0.632456	0.367544	4	Staphylococcus aureus
limonene	0.4	0.6	4	Staphylococcus aureus
p-cymene	0.5	0.666667	3	Staphylococcus aureus
benzyl alcohol	-1	0	2	Staphylococcus aureus
benzene acetaldehyde	-1	0	2	Staphylococcus aureus
phenyl acetaldehyde	1	0	2	Staphylococcus aureus
2-fenilacetaldehide	0.866025	0.333333	3	Staphylococcus aureus
acetophenone	1	0	2	Staphylococcus aureus
g-terpinene	1	0	2	Staphylococcus aureus
nonanal	-0.209256	0.561776	10	Staphylococcus aureus
linalool	-0.4	0.6	4	Staphylococcus aureus
camphor	0.577694	0.17437	7	Staphylococcus aureus
terpinene-4-ol	-1	0	2	Staphylococcus aureus
naphthalene	1	0	2	Staphylococcus aureus
borenol	1	0	2	Staphylococcus aureus
methyl salicylate	0	1	3	Staphylococcus aureus
p-cymen-8-ol	-1	0	2	Staphylococcus aureus
safranal	-0.5	0.391002	5	Staphylococcus aureus
decanal	-0.745789	0.0210478	9	Staphylococcus aureus
a-terpineol	-1	0	2	Staphylococcus aureus
pulegone	-1	0	2	Staphylococcus aureus
dihydroedulan II	-1	0	2	Staphylococcus aureus
theaspirane A	0.8	0.2	4	Staphylococcus aureus
chryasnthemic acid	0.2	0.8	4	Staphylococcus aureus
dihydroedulan I	0.8	0.2	4	Staphylococcus aureus
thymol	-0.888889	0.111111	4	Staphylococcus aureus
undecanal	0	1	3	Staphylococcus aureus
4-vinylguaiacol	0	1	3	Staphylococcus aureus
4-ethenyl -2 methoxyphenol	1	0	2	Staphylococcus aureus
(E,E) -2,4 - Decadienal	-0.948683	0.0513167	4	Staphylococcus aureus
bicycloelemene	1	0	3	Staphylococcus aureus
δ elemene	0.5	0.666667	3	Staphylococcus aureus
cyclosativene	0.866025	0.333333	3	Staphylococcus aureus
ß-ylangene	-1	0	2	Staphylococcus aureus
eugenol	-1	0	2	Staphylococcus aureus
a-copaene	-0.392857	0.383317	7	Staphylococcus aureus
a-Ylangene	1	0	2	Staphylococcus aureus
ß-damascenone	-0.180429	0.617912	10	Staphylococcus aureus
(E)-b-damascenone	-1	0	2	Staphylococcus aureus
b burbonene	-1	0	2	Staphylococcus aureus
tetradecane	1	0	2	Staphylococcus aureus
longifolene	0.316228	0.683772	4	Staphylococcus aureus
ß-caryophyllene	-0.0158242	0.948734	19	Staphylococcus aureus
aromadendrene	1	0	3	Staphylococcus aureus
l-ionone	1	0	2	Staphylococcus aureus
a-calarene	1	0	2	Staphylococcus aureus
ß-copaene	1	0	2	Staphylococcus aureus
g-elemene	-1	0	2	Staphylococcus aureus
paeonol	0.866025	0.333333	3	Staphylococcus aureus
trans-a-bergamotene	-1	0	3	Staphylococcus aureus
cis-geranyl acetone	-0.866025	0.333333	3	Staphylococcus aureus
widdrene	-1	0	2	Staphylococcus aureus
calarene	0.866025	0.333333	3	Staphylococcus aureus
a-humulene	0.142857	0.759945	7	Staphylococcus aureus
b-santalene	-1	0	2	Staphylococcus aureus
g-muurolene	-0.4	0.504632	5	Staphylococcus aureus
trans-ß-farnesene	-1	0	3	Staphylococcus aureus
germacrene D	0.560976	0.0915851	10	Staphylococcus aureus
b ionone	0.227549	0.587845	8	Staphylococcus aureus
dihydroactinidiolide	-1	0	2	Staphylococcus aureus
b selinene	0.1	0.872889	5	Staphylococcus aureus
pentadecene	0.5	0.666667	3	Staphylococcus aureus
l- selinene	0.4	0.6	4	Staphylococcus aureus
bicyclogermacrene	0.0869657	0.86988	6	Staphylococcus aureus
l-muurolene	-1	0	2	Staphylococcus aureus
(E,E)-a-Farnesene	1	0	2	Staphylococcus aureus
germacrene A	1	0	2	Staphylococcus aureus
l-farnesene	1	0	2	Staphylococcus aureus
g-cadinene	-0.352941	0.492571	6	Staphylococcus aureus
d-cadinene	-0.5	0.666667	3	Staphylococcus aureus
l-cadinene	-0.894427	0.0405193	5	Staphylococcus aureus
eudesma-3,7(11)-diene	0.866025	0.333333	3	Staphylococcus aureus
nor-copaanone	-0.5	0.666667	3	Staphylococcus aureus
germacrene B	0.0512989	0.934713	5	Staphylococcus aureus
1,5 epoxysalvial -4 (14) -ene	-1	0	3	Staphylococcus aureus
E-nerodilol	-1	0	2	Staphylococcus aureus
dodecanoic acid	-0.4	0.6	4	Staphylococcus aureus
1,5-epoxysalvial-4(14)-ene	-0.197028	0.67197	7	Staphylococcus aureus
spathulenol	0.136808	0.576515	19	Staphylococcus aureus
globulol	-0.205196	0.740582	5	Staphylococcus aureus
boronal	-0.5	0.666667	3	Staphylococcus aureus
hexdecene	1	0	2	Staphylococcus aureus
salvail-4 (14) -en-1-one	0.40795	0.188024	12	Staphylococcus aureus
caryophyllene oxide	0.149379	0.626207	13	Staphylococcus aureus
guaiol	0.576818	0.230732	6	Staphylococcus aureus
widdrol	1	0	2	Staphylococcus aureus
humulene epoxyde II	-0.2	0.74706	5	Staphylococcus aureus
tetradecanal	0.866025	0.333333	3	Staphylococcus aureus
caryophylla-4(12),8(13)-dien-5a-ol	-1	0	2	Staphylococcus aureus
1-Decylsulfanyldecane	-1	0	2	Staphylococcus aureus
1,5,58 tetramethyl-12-oxabcyclo (9,1)dodeca-3,7 diene	-1	0	2	Staphylococcus aureus
ledene oxide	0.632456	0.367544	4	Staphylococcus aureus
dihydro-cis-l-copaene--8-ol	-1	0	2	Staphylococcus aureus
isospathulenol	0	1	4	Staphylococcus aureus
torreyol	0.123443	0.815776	6	Staphylococcus aureus
caryophyllenol II	0.2	0.74706	5	Staphylococcus aureus
t-cadinol	-0.2	0.8	4	Staphylococcus aureus
l-cadinol	0.5	0.666667	3	Staphylococcus aureus
T-muurolol	-0.2	0.8	4	Staphylococcus aureus
b-eudesmol	-0.479051	0.229741	8	Staphylococcus aureus
b-gurjunene	1	0	2	Staphylococcus aureus
7-epi-a-eudesmol	0.5	0.666667	3	Staphylococcus aureus
l-bisabolene oxide	0.866025	0.333333	3	Staphylococcus aureus
cycloocta-1,3-diene	1	0	2	Staphylococcus aureus
ar-turmenone	-1	0	2	Staphylococcus aureus
aromadenderene oxide	-0.240814	0.565626	8	Staphylococcus aureus
aromadendrene oxide II	0.338648	0.457484	7	Staphylococcus aureus
bergamotol	-1	0	2	Staphylococcus aureus
a-bisabolol	-0.564288	0.321723	5	Staphylococcus aureus
pentadecan-2-one	1	0	2	Staphylococcus aureus
pentadecanal	0.3	0.623838	5	Staphylococcus aureus
l-costol	-0.185164	0.725428	6	Staphylococcus aureus
a-cyperone	-1	0	2	Staphylococcus aureus
tetradecanoic acid	0.371429	0.468478	6	Staphylococcus aureus
Z-valerenyl acetate	0	1	5	Staphylococcus aureus
benzyl benzoate	0.947368	0.0143795	5	Staphylococcus aureus
octadecene	-1	0	2	Staphylococcus aureus
octadecan	0.316228	0.683772	4	Staphylococcus aureus
hexadecanal	-0.3	0.623838	5	Staphylococcus aureus
hydrofarnesyl acetone	-1	0	2	Staphylococcus aureus
6,10,14-trimethyl 2-pentadecanone	0.0146405	0.963981	12	Staphylococcus aureus
hexahydrofarnesyl acetone	-0.564288	0.321723	5	Staphylococcus aureus
phthatic acid	0.866025	0.333333	3	Staphylococcus aureus
hexadecanol	-1	0	2	Staphylococcus aureus
ethyl linoleate	0.210819	0.789181	4	Staphylococcus aureus
nonadecane	-0.866025	0.333333	3	Staphylococcus aureus
farnesyl acetone	-0.2	0.8	4	Staphylococcus aureus
Dibutyl benzene-1,2-dicarboxylate	-1	0	2	Staphylococcus aureus
3-Methyl-2-(3,7,11-trimethyldodecyl)furan	1	0	2	Staphylococcus aureus
hexadecanoic acid	-0.0211402	0.929508	20	Staphylococcus aureus
manoyl oxide	1	0	2	Staphylococcus aureus
Heptadecan-1-ol	-1	0	2	Staphylococcus aureus
isopropyl myristate	-1	0	2	Staphylococcus aureus
eicosane	0.6	0.284757	5	Staphylococcus aureus
salvial-4(14)-en-1-one	-1	0	2	Staphylococcus aureus
thunbergol	0.5	0.666667	3	Staphylococcus aureus
Methyl (9Z,12Z)-octadeca-9,12-dienoate	0	1	5	Staphylococcus aureus
Methyl (7E,10E)-octadeca-7,10-dienoate	0.707107	0.18169	5	Staphylococcus aureus
henicosane	0.0857143	0.871743	6	Staphylococcus aureus
Phthalic acid, hept-4-yl isobutyl ester)	-1	0	2	Staphylococcus aureus
Methyl (5Z,8Z,11Z,14Z)-icosa-5,8,11,14-tetraenoate (Methyl arachidonate)	-1	0	2	Staphylococcus aureus
5-Dodecyloxolan-2-one	-1	0	2	Staphylococcus aureus
phytol	0.26662	0.284856	18	Staphylococcus aureus
(z)-9-octadecenoic acid	-1	0	2	Staphylococcus aureus
octadec-9-enoic acid	0	1	4	Staphylococcus aureus
a-linolenic acid ((Z,Z)-9,12-octadecadienoc acid)	-0.30308	0.465566	8	Staphylococcus aureus
docosane	-0.4	0.6	4	Staphylococcus aureus
tricosane	-0.298262	0.346379	12	Staphylococcus aureus
Icosanoic acid (Arachidic acid)	0.400892	0.372769	7	Staphylococcus aureus
(Z)-octadec-9-enamide ((Z)-9-Octadecenamide)	-1	0	2	Staphylococcus aureus
eudesma-4(15),7-dien-4-b-ol	1	0	3	Staphylococcus aureus
octadecanoic acid	0	1	3	Staphylococcus aureus
caryophylla-2(12),6-dien-5b-ol	1	0	2	Staphylococcus aureus
tetracosane	0.39759	0.329355	8	Staphylococcus aureus
pentacosane	0.651934	0.0115223	14	Staphylococcus aureus
hexacosane	0.948683	0.0513167	4	Staphylococcus aureus
heptacosane	0.791731	0.00125894	13	Staphylococcus aureus
octacosane	0.666886	0.218894	5	Staphylococcus aureus
2-Phenylethyl octadecanoate	0.130931	0.804726	6	Staphylococcus aureus
nonacosane	0.59666	0.0898701	9	Staphylococcus aureus
hentriacontane	-0.105409	0.894591	4	Staphylococcus aureus
heptatriacontan-1-ol	-1	0	2	Staphylococcus aureus
2-fenilacetaldehide	1	0	3	Clostridium perfigens
nonanal	0	1	4	Clostridium perfigens
decanal	0	1	3	Clostridium perfigens
bicycloelemene	0.866025	0.333333	3	Clostridium perfigens
ß-ylangene	-1	0	2	Clostridium perfigens
ß-caryophyllene	0.307794	0.614384	5	Clostridium perfigens
g-elemene	-1	0	2	Clostridium perfigens
cis-ß-farnesene	-1	0	2	Clostridium perfigens
calarene	1	0	3	Clostridium perfigens
a-humulene	1	0	2	Clostridium perfigens
g-muurolene	-0.866025	0.333333	3	Clostridium perfigens
germacrene D	0.0512989	0.934713	5	Clostridium perfigens
bicyclogermacrene	0.4	0.6	4	Clostridium perfigens
germacrene A	1	0	2	Clostridium perfigens
g-cadinene	0.866025	0.333333	3	Clostridium perfigens
spathulenol	1	0	2	Clostridium perfigens
isospathulenol	-0.866025	0.333333	3	Clostridium perfigens
T-muurolol	-0.866025	0.333333	3	Clostridium perfigens
7-epi-a-eudesmol	0.866025	0.333333	3	Clostridium perfigens
aromadenderene oxide	0.5	0.666667	3	Clostridium perfigens
a-bisabolol	-0.737865	0.262135	4	Clostridium perfigens
benzyl benzoate	0.777778	0.222222	4	Clostridium perfigens
octadecan	1	0	3	Clostridium perfigens
hexadecanoic acid	-0.0512989	0.934713	5	Clostridium perfigens
phytol	0.153897	0.804829	5	Clostridium perfigens
a-linolenic acid ((Z,Z)-9,12-octadecadienoc acid)	-0.5	0.666667	3	Clostridium perfigens
tricosane	-1	0	3	Clostridium perfigens
octadecanoic acid	1	0	2	Clostridium perfigens
tetracosane	0.2	0.8	4	Clostridium perfigens
pentacosane	0.564288	0.321723	5	Clostridium perfigens
hexacosane	0.5	0.666667	3	Clostridium perfigens
heptacosane	0.5	0.666667	3	Clostridium perfigens
octacosane	1	0	3	Clostridium perfigens
nonacosane	0.5	0.666667	3	Clostridium perfigens
alpha-pinene	-1	0	2	Escherichia coli
benzaldehyde	-0.833333	0.166667	4	Escherichia coli
2-pentyl furan	-0.447214	0.552786	4	Escherichia coli
n-octanal	-1	0	2	Escherichia coli
2,4 E, E, heptadienal	1	0	2	Escherichia coli
1,8-cineol	-0.5	0.666667	3	Escherichia coli
2-fenilacetaldehide	0.866025	0.333333	3	Escherichia coli
acetophenone	-1	0	2	Escherichia coli
nonanal	-0.773998	0.00860044	10	Escherichia coli
linalool	1	0	3	Escherichia coli
camphor	0.41833	0.350295	7	Escherichia coli
terpinene-4-ol	-1	0	2	Escherichia coli
naphthalene	0	1	3	Escherichia coli
borenol	-1	0	2	Escherichia coli
p-cymen-8-ol	-1	0	2	Escherichia coli
safranal	-0.316228	0.683772	4	Escherichia coli
decanal	-0.639853	0.0634623	9	Escherichia coli
a-terpineol	1	0	3	Escherichia coli
pulegone	1	0	2	Escherichia coli
2-decenal*	0	1	3	Escherichia coli
nonanoic acid	-1	0	3	Escherichia coli
theaspirane A	0.948683	0.0513167	4	Escherichia coli
chryasnthemic acid	-0.316228	0.683772	4	Escherichia coli
dihydroedulan I	1	0	3	Escherichia coli
thymol	0.5	0.666667	3	Escherichia coli
carvacrol	1	0	2	Escherichia coli
undecanal	0.5	0.666667	3	Escherichia coli
4-ethenyl -2 methoxyphenol	-1	0	2	Escherichia coli
(E,E) -2,4 - Decadienal	0.5	0.666667	3	Escherichia coli
bicycloelemene	1	0	3	Escherichia coli
δ elemene	0.5	0.666667	3	Escherichia coli
ß-ylangene	-1	0	2	Escherichia coli
eugenol	-0.5	0.666667	3	Escherichia coli
a-copaene	0.0944911	0.840302	7	Escherichia coli
ß-damascenone	-0.280509	0.500985	8	Escherichia coli
(E)-b-damascenone	-1	0	2	Escherichia coli
b burbonene	-1	0	3	Escherichia coli
tetradecane	-0.5	0.666667	3	Escherichia coli
longifolene	-0.866025	0.333333	3	Escherichia coli
ß-caryophyllene	-0.173568	0.505274	17	Escherichia coli
aromadendrene	1	0	2	Escherichia coli
g-elemene	-1	0	2	Escherichia coli
paeonol	1	0	2	Escherichia coli
trans-a-bergamotene	1	0	2	Escherichia coli
cis-ß-farnesene	0.866025	0.333333	3	Escherichia coli
cis-geranyl acetone	-0.176777	0.776099	5	Escherichia coli
calarene	0.866025	0.333333	3	Escherichia coli
a-humulene	0.0735294	0.889905	6	Escherichia coli
b-santalene	1	0	2	Escherichia coli
g-muurolene	-0.5	0.666667	3	Escherichia coli
trans-ß-farnesene	1	0	2	Escherichia coli
germacrene D	0.626552	0.0964612	8	Escherichia coli
b ionone	-0.565446	0.11258	9	Escherichia coli
b selinene	-0.8	0.2	4	Escherichia coli
pentadecene	-1	0	2	Escherichia coli
l- selinene	-0.5	0.666667	3	Escherichia coli
bicyclogermacrene	0.210819	0.789181	4	Escherichia coli
l-muurolene	0.5	0.666667	3	Escherichia coli
germacrene A	1	0	2	Escherichia coli
tridecanal	-1	0	2	Escherichia coli
g-cadinene	-0.313112	0.54568	6	Escherichia coli
d-cadinene	-0.105409	0.894591	4	Escherichia coli
l-cadinene	-0.948683	0.0138468	5	Escherichia coli
sesquifallendrene	1	0	2	Escherichia coli
eudesma-3,7(11)-diene	-1	0	2	Escherichia coli
nor-copaanone	0	1	3	Escherichia coli
germacrene B	-0.4	0.6	4	Escherichia coli
1,5 epoxysalvial -4 (14) -ene	0.316228	0.683772	4	Escherichia coli
ledol	-1	0	2	Escherichia coli
E-nerodilol	1	0	2	Escherichia coli
1,5-epoxysalvial-4(14)-ene	-0.866025	0.0576689	5	Escherichia coli
lauric acid	-0.105409	0.894591	4	Escherichia coli
spathulenol	0.164572	0.542481	16	Escherichia coli
globulol	1	0.08	4	Escherichia coli
boronal	-1	0	2	Escherichia coli
hexdecene	-1	0	2	Escherichia coli
salvail-4 (14) -en-1-one	0.4159	0.265556	9	Escherichia coli
caryophyllene oxide	-0.147904	0.613839	14	Escherichia coli
guaiol	0.353553	0.559404	5	Escherichia coli
cedrol	-1	0	2	Escherichia coli
hexadecane	0	1	4	Escherichia coli
b-oplopenone	1	0	2	Escherichia coli
humulene epoxyde II	0.866025	0.333333	3	Escherichia coli
tetradecanal	-1	0	2	Escherichia coli
ledene oxide	0.866025	0.333333	3	Escherichia coli
dihydro-cis-l-copaene--8-ol	1	0	2	Escherichia coli
fonenol	-1	0	2	Escherichia coli
isospathulenol	-1	0	3	Escherichia coli
cariophylla-4-(14), 8 (15)-dien-5L-ol	1	0	2	Escherichia coli
epoxy-allo aromadendren	-1	0	3	Escherichia coli
torreyol	0.777542	0.0687269	6	Escherichia coli
caryophyllenol II	0.5	0.666667	3	Escherichia coli
t-cadinol	0.5	0.666667	3	Escherichia coli
l-cadinol	0.948683	0.0513167	4	Escherichia coli
T-muurolol	-0.9	0.0373861	5	Escherichia coli
b-eudesmol	-0.0579771	0.913132	6	Escherichia coli
7-epi-a-eudesmol	1	0	3	Escherichia coli
cycloocta-1,3-diene	-1	0	2	Escherichia coli
aromadenderene oxide	0.258199	0.741801	4	Escherichia coli
aromadendrene oxide II	0.527046	0.361455	5	Escherichia coli
a-bisabolol	-0.948683	0.0513167	4	Escherichia coli
pentadecanal	-0.153897	0.804829	5	Escherichia coli
l-costol	-0.866025	0.0576689	5	Escherichia coli
a-cyperone	-1	0	2	Escherichia coli
tetradecanoic acid	0.737865	0.262135	4	Escherichia coli
Z-valerenyl acetate	-0.447214	0.552786	4	Escherichia coli
benzyl benzoate	0.888889	0.111111	4	Escherichia coli
octadecene	1	0	3	Escherichia coli
octadecan	0.0512989	0.934713	5	Escherichia coli
hexadecanal	-0.782691	0.0657038	6	Escherichia coli
hydrofarnesyl acetone	-1	0	2	Escherichia coli
6,10,14-trimethyl 2-pentadecanone	0.169517	0.618277	11	Escherichia coli
hexahydrofarnesyl acetone	-0.866025	0.333333	3	Escherichia coli
phthatic acid	0.866025	0.333333	3	Escherichia coli
hexadecanol	-1	0	2	Escherichia coli
ethyl linoleate	1	0	2	Escherichia coli
nonadecane	0.289474	0.636645	5	Escherichia coli
farnesyl acetone	-0.492592	0.320875	6	Escherichia coli
hexadecanoic acid	0.0104117	0.967294	18	Escherichia coli
manoyl oxide	1	0	2	Escherichia coli
isopropyl myristate	1	0	2	Escherichia coli
eicosane	-0.1	0.872889	5	Escherichia coli
Methyl (9Z,12Z)-octadeca-9,12-dienoate	0.774597	0.225403	4	Escherichia coli
Methyl (7E,10E)-octadeca-7,10-dienoate	0.774597	0.225403	4	Escherichia coli
henicosane	-0.117647	0.824344	6	Escherichia coli
phytol	0.597416	0.0186849	15	Escherichia coli
octadec-9-enoic acid	-0.632456	0.367544	4	Escherichia coli
a-linolenic acid ((Z,Z)-9,12-octadecadienoc acid)	0.381881	0.397917	7	Escherichia coli
docosane	-0.4	0.6	4	Escherichia coli
tricosane	-0.2069	0.518796	12	Escherichia coli
Icosanoic acid (Arachidic acid)	-0.29277	0.573392	6	Escherichia coli
eudesma-4(15),7-dien-4-b-ol	0	1	3	Escherichia coli
tetracosane	0.0481963	0.909772	8	Escherichia coli
pentacosane	0.612191	0.0261514	13	Escherichia coli
hexacosane	-0.316228	0.683772	4	Escherichia coli
heptacosane	0.792635	0.0036186	11	Escherichia coli
octacosane	0.894427	0.105573	4	Escherichia coli
2-Phenylethyl octadecanoate	0	1	5	Escherichia coli
nonacosane	0.812255	0.014302	8	Escherichia coli
hentriacontane	-1	0	2	Escherichia coli
2-fenilacetaldehide	1	0	3	Klebsiella pneumoniae
nonanal	-0.625305	0.184291	6	Klebsiella pneumoniae
linalool	1	0	2	Klebsiella pneumoniae
decanal	-0.790569	0.111367	5	Klebsiella pneumoniae
a-terpineol	1	0	2	Klebsiella pneumoniae
thymol	1	0	2	Klebsiella pneumoniae
bicycloelemene	1	0	3	Klebsiella pneumoniae
δ elemene	-0.866025	0.333333	3	Klebsiella pneumoniae
ß-ylangene	-1	0	2	Klebsiella pneumoniae
a-copaene	-0.866025	0.333333	3	Klebsiella pneumoniae
b burbonene	-1	0	2	Klebsiella pneumoniae
ß-caryophyllene	0.0363696	0.931867	8	Klebsiella pneumoniae
g-elemene	-1	0	2	Klebsiella pneumoniae
calarene	0.866025	0.333333	3	Klebsiella pneumoniae
a-humulene	-0.1	0.872889	5	Klebsiella pneumoniae
g-muurolene	-0.866025	0.333333	3	Klebsiella pneumoniae
germacrene D	0.605734	0.149433	7	Klebsiella pneumoniae
b selinene	-0.632456	0.367544	4	Klebsiella pneumoniae
bicyclogermacrene	0.632456	0.367544	4	Klebsiella pneumoniae
germacrene A	1	0	2	Klebsiella pneumoniae
g-cadinene	-0.333333	0.666667	4	Klebsiella pneumoniae
germacrene B	0	1	3	Klebsiella pneumoniae
spathulenol	-0.894427	0.105573	4	Klebsiella pneumoniae
caryophyllene oxide	-0.58849	0.219168	6	Klebsiella pneumoniae
isospathulenol	-0.866025	0.333333	3	Klebsiella pneumoniae
T-muurolol	-0.632456	0.367544	4	Klebsiella pneumoniae
7-epi-a-eudesmol	0.866025	0.333333	3	Klebsiella pneumoniae
aromadenderene oxide	0	1	3	Klebsiella pneumoniae
a-bisabolol	-0.894427	0.105573	4	Klebsiella pneumoniae
benzyl benzoate	0.942809	0.057191	4	Klebsiella pneumoniae
octadecan	0.333333	0.666667	4	Klebsiella pneumoniae
hexadecanal	-0.866025	0.333333	3	Klebsiella pneumoniae
hexadecanol	-1	0	2	Klebsiella pneumoniae
hexadecanoic acid	0.458889	0.300329	7	Klebsiella pneumoniae
eicosane	0	1	3	Klebsiella pneumoniae
phytol	0.790569	0.111367	5	Klebsiella pneumoniae
octadec-9-enoic acid	-0.447214	0.552786	4	Klebsiella pneumoniae
a-linolenic acid ((Z,Z)-9,12-octadecadienoc acid)	-0.210819	0.789181	4	Klebsiella pneumoniae
tricosane	-0.866025	0.333333	3	Klebsiella pneumoniae
tetracosane	-0.316228	0.683772	4	Klebsiella pneumoniae
pentacosane	0.882735	0.0198204	6	Klebsiella pneumoniae
hexacosane	0.866025	0.333333	3	Klebsiella pneumoniae
heptacosane	0.948683	0.0138468	5	Klebsiella pneumoniae
octacosane	0.894427	0.105573	4	Klebsiella pneumoniae
nonacosane	0	1	3	Klebsiella pneumoniae
2-fenilacetaldehide	0.866025	0.333333	3	Chronobacter sakazakii
acetophenone	1	0	2	Chronobacter sakazakii
nonanal	-0.258199	0.741801	4	Chronobacter sakazakii
decanal	-1	0	3	Chronobacter sakazakii
undecanal	1	0	2	Chronobacter sakazakii
4-ethenyl -2 methoxyphenol	1	0	2	Chronobacter sakazakii
bicycloelemene	0.866025	0.333333	3	Chronobacter sakazakii
δ elemene	1	0	2	Chronobacter sakazakii
ß-ylangene	-1	0	2	Chronobacter sakazakii
ß-caryophyllene	-0.2	0.74706	5	Chronobacter sakazakii
g-elemene	-1	0	2	Chronobacter sakazakii
trans-a-bergamotene	-1	0	2	Chronobacter sakazakii
cis-ß-farnesene	-1	0	2	Chronobacter sakazakii
calarene	1	0	3	Chronobacter sakazakii
a-humulene	1	0	2	Chronobacter sakazakii
b-santalene	-1	0	2	Chronobacter sakazakii
g-muurolene	-1	0	3	Chronobacter sakazakii
trans-ß-farnesene	-1	0	2	Chronobacter sakazakii
germacrene D	-0.2	0.74706	5	Chronobacter sakazakii
b selinene	1	0	2	Chronobacter sakazakii
pentadecene	1	0	2	Chronobacter sakazakii
bicyclogermacrene	0.4	0.6	4	Chronobacter sakazakii
germacrene A	1	0	2	Chronobacter sakazakii
g-cadinene	0.866025	0.333333	3	Chronobacter sakazakii
d-cadinene	1	0	2	Chronobacter sakazakii
germacrene B	-1	0	2	Chronobacter sakazakii
spathulenol	1	0	2	Chronobacter sakazakii
hexdecene	1	0	2	Chronobacter sakazakii
caryophyllene oxide	-1	0	2	Chronobacter sakazakii
dihydro-cis-l-copaene--8-ol	-1	0	2	Chronobacter sakazakii
isospathulenol	-0.5	0.666667	3	Chronobacter sakazakii
caryophyllenol II	-1	0	2	Chronobacter sakazakii
t-cadinol	1	0	2	Chronobacter sakazakii
T-muurolol	-0.5	0.666667	3	Chronobacter sakazakii
7-epi-a-eudesmol	0.5	0.666667	3	Chronobacter sakazakii
cycloocta-1,3-diene	1	0	2	Chronobacter sakazakii
aromadenderene oxide	0.5	0.666667	3	Chronobacter sakazakii
a-bisabolol	-0.6	0.4	4	Chronobacter sakazakii
pentadecanal	1	0	2	Chronobacter sakazakii
tetradecanoic acid	1	0	2	Chronobacter sakazakii
benzyl benzoate	0.737865	0.262135	4	Chronobacter sakazakii
octadecene	-1	0	2	Chronobacter sakazakii
octadecan	0.866025	0.333333	3	Chronobacter sakazakii
hexadecanoic acid	0.2	0.74706	5	Chronobacter sakazakii
isopropyl myristate	-1	0	2	Chronobacter sakazakii
eicosane	1	0	2	Chronobacter sakazakii
phytol	0.3	0.623838	5	Chronobacter sakazakii
octadec-9-enoic acid	1	0	2	Chronobacter sakazakii
a-linolenic acid ((Z,Z)-9,12-octadecadienoc acid)	-0.5	0.666667	3	Chronobacter sakazakii
docosane	1	0	2	Chronobacter sakazakii
tricosane	-1	0	3	Chronobacter sakazakii
octadecanoic acid	1	0	2	Chronobacter sakazakii
tetracosane	-0.4	0.6	4	Chronobacter sakazakii
pentacosane	0.8	0.104088	5	Chronobacter sakazakii
hexacosane	0.5	0.666667	3	Chronobacter sakazakii
heptacosane	0.5	0.666667	3	Chronobacter sakazakii
octacosane	1	0	3	Chronobacter sakazakii
nonacosane	0.5	0.666667	3	Chronobacter sakazakii
2-pentyl furan	-0.707107	0.292893	4	Pseudomonas aeruginosa
2-fenilacetaldehide	1	0	3	Pseudomonas aeruginosa
nonanal	-0.6193	0.138059	7	Pseudomonas aeruginosa
linalool	1	0	2	Pseudomonas aeruginosa
terpinene-4-ol	-1	0	2	Pseudomonas aeruginosa
decanal	-0.731425	0.0985125	6	Pseudomonas aeruginosa
a-terpineol	1	0	2	Pseudomonas aeruginosa
thymol	0.5	0.666667	3	Pseudomonas aeruginosa
(E,E) -2,4 - Decadienal	-1	0	2	Pseudomonas aeruginosa
bicycloelemene	1	0	3	Pseudomonas aeruginosa
δ elemene	0.866025	0.333333	3	Pseudomonas aeruginosa
ß-ylangene	-1	0	2	Pseudomonas aeruginosa
eugenol	-1	0	2	Pseudomonas aeruginosa
a-copaene	-0.866025	0.333333	3	Pseudomonas aeruginosa
ß-damascenone	0	1	4	Pseudomonas aeruginosa
(E)-b-damascenone	-1	0	2	Pseudomonas aeruginosa
longifolene	-1	0	2	Pseudomonas aeruginosa
ß-caryophyllene	-0.257674	0.472296	10	Pseudomonas aeruginosa
a-calarene	1	0	2	Pseudomonas aeruginosa
g-elemene	-1	0	2	Pseudomonas aeruginosa
cis-geranyl acetone	-0.5	0.666667	3	Pseudomonas aeruginosa
widdrene	-1	0	2	Pseudomonas aeruginosa
calarene	0.866025	0.333333	3	Pseudomonas aeruginosa
a-humulene	0.4	0.6	4	Pseudomonas aeruginosa
g-muurolene	-0.316228	0.683772	4	Pseudomonas aeruginosa
germacrene D	0.408544	0.274964	9	Pseudomonas aeruginosa
b ionone	0.205196	0.740582	5	Pseudomonas aeruginosa
b selinene	-0.210819	0.789181	4	Pseudomonas aeruginosa
bicyclogermacrene	0.210819	0.789181	4	Pseudomonas aeruginosa
(E,E)-a-Farnesene	-1	0	2	Pseudomonas aeruginosa
germacrene A	1	0	2	Pseudomonas aeruginosa
g-cadinene	1	0	3	Pseudomonas aeruginosa
nor-copaanone	0	1	3	Pseudomonas aeruginosa
germacrene B	0.210819	0.733579	5	Pseudomonas aeruginosa
1,5 epoxysalvial -4 (14) -ene	-0.5	0.666667	3	Pseudomonas aeruginosa
dodecanoic acid	-0.632456	0.367544	4	Pseudomonas aeruginosa
spathulenol	-0.0969857	0.819289	8	Pseudomonas aeruginosa
caryophyllene oxide	-0.319339	0.402227	9	Pseudomonas aeruginosa
humulene epoxyde II	1	0	3	Pseudomonas aeruginosa
caryophylla-4(12),8(13)-dien-5a-ol	1	0	2	Pseudomonas aeruginosa
isospathulenol	0.316228	0.683772	4	Pseudomonas aeruginosa
T-muurolol	-0.632456	0.367544	4	Pseudomonas aeruginosa
b-eudesmol	0.447214	0.552786	4	Pseudomonas aeruginosa
b-gurjunene	-1	0	2	Pseudomonas aeruginosa
7-epi-a-eudesmol	0.866025	0.333333	3	Pseudomonas aeruginosa
l-bisabolene oxide	0.866025	0.333333	3	Pseudomonas aeruginosa
aromadenderene oxide	0.108148	0.862571	5	Pseudomonas aeruginosa
a-bisabolol	-0.894427	0.105573	4	Pseudomonas aeruginosa
pentadecanal	0	1	3	Pseudomonas aeruginosa
tetradecanoic acid	-0.0882735	0.867934	6	Pseudomonas aeruginosa
benzyl benzoate	0.942809	0.057191	4	Pseudomonas aeruginosa
octadecan	0.333333	0.666667	4	Pseudomonas aeruginosa
hexadecanal	-0.866025	0.333333	3	Pseudomonas aeruginosa
hexahydrofarnesyl acetone	-1	0	2	Pseudomonas aeruginosa
hexadecanol	-1	0	2	Pseudomonas aeruginosa
farnesyl acetone	-1	0	3	Pseudomonas aeruginosa
hexadecanoic acid	-0.0366988	0.914692	11	Pseudomonas aeruginosa
eicosane	0	1	3	Pseudomonas aeruginosa
salvial-4(14)-en-1-one	1	0	2	Pseudomonas aeruginosa
henicosane	1	0	2	Pseudomonas aeruginosa
phytol	0.618284	0.138895	7	Pseudomonas aeruginosa
octadec-9-enoic acid	-0.447214	0.552786	4	Pseudomonas aeruginosa
a-linolenic acid ((Z,Z)-9,12-octadecadienoc acid)	-0.294245	0.57137	6	Pseudomonas aeruginosa
tricosane	-0.289474	0.636645	5	Pseudomonas aeruginosa
octadecanoic acid	0	1	3	Pseudomonas aeruginosa
caryophylla-2(12),6-dien-5b-ol	-1	0	2	Pseudomonas aeruginosa
tetracosane	0.324337	0.477885	7	Pseudomonas aeruginosa
pentacosane	0.56136	0.0913145	10	Pseudomonas aeruginosa
hexacosane	0.737865	0.262135	4	Pseudomonas aeruginosa
heptacosane	0.683599	0.0423301	9	Pseudomonas aeruginosa
octacosane	0.790569	0.111367	5	Pseudomonas aeruginosa
nonacosane	0.49099	0.263194	7	Pseudomonas aeruginosa
benzaldehyde	-1	0	2	Candida albicans
2-pentyl furan	-0.948683	0.0513167	4	Candida albicans
n-octanal	0	1	3	Candida albicans
benzene acetaldehyde	-1	0	2	Candida albicans
2-fenilacetaldehide	0.866025	0.333333	3	Candida albicans
acetophenone	1	0	2	Candida albicans
nonanal	-0.208624	0.620031	8	Candida albicans
linalool	-0.5	0.666667	3	Candida albicans
decanal	-0.454545	0.305521	7	Candida albicans
dihydroedulan I	1	0	2	Candida albicans
undecanal	0	1	3	Candida albicans
4-ethenyl -2 methoxyphenol	1	0	2	Candida albicans
(E,E) -2,4 - Decadienal	-1	0	3	Candida albicans
bicycloelemene	0.866025	0.333333	3	Candida albicans
δ elemene	1	0	2	Candida albicans
ß-ylangene	-1	0	2	Candida albicans
a-copaene	0.5	0.666667	3	Candida albicans
ß-damascenone	-0.105409	0.894591	4	Candida albicans
tetradecane	1	0	2	Candida albicans
ß-caryophyllene	0.380952	0.351813	8	Candida albicans
ß-copaene	1	0	2	Candida albicans
g-elemene	-1	0	2	Candida albicans
trans-a-bergamotene	-1	0	3	Candida albicans
cis-ß-farnesene	-1	0	2	Candida albicans
calarene	1	0	3	Candida albicans
a-humulene	0.7	0.18812	5	Candida albicans
b-santalene	-1	0	2	Candida albicans
g-muurolene	-1	0.08	4	Candida albicans
trans-ß-farnesene	-1	0	3	Candida albicans
germacrene D	0.142857	0.759945	7	Candida albicans
b ionone	0.866025	0.333333	3	Candida albicans
b selinene	0.5	0.666667	3	Candida albicans
pentadecene	0.5	0.666667	3	Candida albicans
bicyclogermacrene	0.2	0.704	6	Candida albicans
germacrene A	1	0	2	Candida albicans
l-farnesene	1	0	2	Candida albicans
g-cadinene	0.153897	0.804829	5	Candida albicans
d-cadinene	-0.5	0.666667	3	Candida albicans
germacrene B	-1	0	2	Candida albicans
spathulenol	-0.579771	0.227784	6	Candida albicans
hexdecene	1	0	2	Candida albicans
salvail-4 (14) -en-1-one	0.632456	0.367544	4	Candida albicans
caryophyllene oxide	0.126131	0.787572	7	Candida albicans
humulene epoxyde II	-0.5	0.666667	3	Candida albicans
dihydro-cis-l-copaene--8-ol	-1	0	2	Candida albicans
isospathulenol	-0.5	0.666667	3	Candida albicans
caryophyllenol II	0.2	0.74706	5	Candida albicans
t-cadinol	1	0	2	Candida albicans
T-muurolol	-0.5	0.666667	3	Candida albicans
b-eudesmol	-0.948683	0.0513167	4	Candida albicans
7-epi-a-eudesmol	0.5	0.666667	3	Candida albicans
cycloocta-1,3-diene	1	0	2	Candida albicans
ar-turmenone	-1	0	2	Candida albicans
aromadenderene oxide	0.5	0.666667	3	Candida albicans
a-bisabolol	-0.5	0.391002	5	Candida albicans
pentadecan-2-one	1	0	2	Candida albicans
pentadecanal	0.4	0.6	4	Candida albicans
tetradecanoic acid	1	0	2	Candida albicans
benzyl benzoate	0.872082	0.0538542	5	Candida albicans
octadecene	-1	0	2	Candida albicans
octadecan	0.316228	0.683772	4	Candida albicans
hexadecanal	-0.866025	0.333333	3	Candida albicans
hydrofarnesyl acetone	-1	0	2	Candida albicans
hexahydrofarnesyl acetone	1	0	2	Candida albicans
hexadecanol	-1	0	2	Candida albicans
ethyl linoleate	0.866025	0.333333	3	Candida albicans
farnesyl acetone	-1	0	2	Candida albicans
hexadecanoic acid	-0.443122	0.271502	8	Candida albicans
isopropyl myristate	-1	0	2	Candida albicans
eicosane	0.5	0.666667	3	Candida albicans
henicosane	0.5	0.666667	3	Candida albicans
phytol	0.214286	0.610344	8	Candida albicans
octadec-9-enoic acid	-0.210819	0.789181	4	Candida albicans
a-linolenic acid ((Z,Z)-9,12-octadecadienoc acid)	-0.4	0.6	4	Candida albicans
docosane	-0.5	0.666667	3	Candida albicans
tricosane	-0.1	0.872889	5	Candida albicans
octadecanoic acid	1	0	2	Candida albicans
tetracosane	0.1	0.872889	5	Candida albicans
pentacosane	0.275454	0.509054	8	Candida albicans
hexacosane	0.5	0.666667	3	Candida albicans
heptacosane	0.558581	0.192453	7	Candida albicans
octacosane	1	0	3	Candida albicans
nonacosane	0.4	0.6	4	Candida albicans
benzaldehyde	-1	0	2	Penicillium funiculosim
2-fenilacetaldehide	1	0	3	Penicillium funiculosim
nonanal	-0.750366	0.0856971	6	Penicillium funiculosim
linalool	1	0	2	Penicillium funiculosim
decanal	-0.648886	0.236154	5	Penicillium funiculosim
a-terpineol	1	0	2	Penicillium funiculosim
thymol	-1	0	2	Penicillium funiculosim
carvacrol	1	0	2	Penicillium funiculosim
undecanal	0.866025	0.333333	3	Penicillium funiculosim
bicycloelemene	1	0	3	Penicillium funiculosim
ß-ylangene	-1	0	2	Penicillium funiculosim
eugenol	-1	0	2	Penicillium funiculosim
a-copaene	0	1	3	Penicillium funiculosim
b burbonene	-1	0	2	Penicillium funiculosim
tetradecane	-0.5	0.666667	3	Penicillium funiculosim
ß-caryophyllene	0.441367	0.380939	6	Penicillium funiculosim
g-elemene	-1	0	2	Penicillium funiculosim
cis-ß-farnesene	0.866025	0.333333	3	Penicillium funiculosim
calarene	0.866025	0.333333	3	Penicillium funiculosim
a-humulene	1	0	3	Penicillium funiculosim
g-muurolene	-0.866025	0.333333	3	Penicillium funiculosim
germacrene D	0.559065	0.248771	6	Penicillium funiculosim
b ionone	0	1	3	Penicillium funiculosim
bicyclogermacrene	0.210819	0.789181	4	Penicillium funiculosim
l-muurolene	-1	0	2	Penicillium funiculosim
germacrene A	1	0	2	Penicillium funiculosim
g-cadinene	0	1	5	Penicillium funiculosim
d-cadinene	0	1	4	Penicillium funiculosim
sesquifallendrene	1	0	2	Penicillium funiculosim
lauric acid	-1	0	2	Penicillium funiculosim
spathulenol	-0.105409	0.866038	5	Penicillium funiculosim
caryophyllene oxide	-0.579751	0.305575	5	Penicillium funiculosim
hexadecane	0	1	4	Penicillium funiculosim
isospathulenol	-0.866025	0.333333	3	Penicillium funiculosim
cariophylla-4-(14), 8 (15)-dien-5L-ol	1	0	2	Penicillium funiculosim
T-muurolol	-0.948683	0.0513167	4	Penicillium funiculosim
b-eudesmol	-1	0	2	Penicillium funiculosim
7-epi-a-eudesmol	0.866025	0.333333	3	Penicillium funiculosim
aromadenderene oxide	0	1	3	Penicillium funiculosim
a-bisabolol	-0.894427	0.105573	4	Penicillium funiculosim
pentadecanal	-0.0555556	0.944444	4	Penicillium funiculosim
benzyl benzoate	0.942809	0.057191	4	Penicillium funiculosim
octadecene	0.866025	0.333333	3	Penicillium funiculosim
octadecan	0.333333	0.666667	4	Penicillium funiculosim
hexadecanal	-1	0	3	Penicillium funiculosim
6,10,14-trimethyl 2-pentadecanone	-1	0	2	Penicillium funiculosim
nonadecane	-0.5	0.666667	3	Penicillium funiculosim
farnesyl acetone	-0.866025	0.333333	3	Penicillium funiculosim
hexadecanoic acid	0.0882735	0.867934	6	Penicillium funiculosim
eicosane	0	1	3	Penicillium funiculosim
henicosane	-0.316228	0.683772	4	Penicillium funiculosim
phytol	0.58849	0.219168	6	Penicillium funiculosim
a-linolenic acid ((Z,Z)-9,12-octadecadienoc acid)	0.316228	0.683772	4	Penicillium funiculosim
docosane	-0.210819	0.789181	4	Penicillium funiculosim
tricosane	-0.441367	0.380939	6	Penicillium funiculosim
tetracosane	0.115954	0.826848	6	Penicillium funiculosim
pentacosane	0.654654	0.0781407	8	Penicillium funiculosim
hexacosane	-0.316228	0.683772	4	Penicillium funiculosim
heptacosane	0.872082	0.0538542	5	Penicillium funiculosim
octacosane	0.866025	0.333333	3	Penicillium funiculosim
nonacosane	0.632456	0.367544	4	Penicillium funiculosim
2-fenilacetaldehide	0.866025	0.333333	3	Sacharomyces cerevisiae
acetophenone	1	0	2	Sacharomyces cerevisiae
nonanal	0	1	3	Sacharomyces cerevisiae
decanal	-1	0	2	Sacharomyces cerevisiae
undecanal	1	0	2	Sacharomyces cerevisiae
4-ethenyl -2 methoxyphenol	1	0	2	Sacharomyces cerevisiae
δ elemene	1	0	2	Sacharomyces cerevisiae
ß-caryophyllene	-0.4	0.6	4	Sacharomyces cerevisiae
trans-a-bergamotene	-1	0	2	Sacharomyces cerevisiae
cis-ß-farnesene	-1	0	2	Sacharomyces cerevisiae
calarene	1	0	2	Sacharomyces cerevisiae
a-humulene	1	0	2	Sacharomyces cerevisiae
b-santalene	-1	0	2	Sacharomyces cerevisiae
g-muurolene	-1	0	3	Sacharomyces cerevisiae
trans-ß-farnesene	-1	0	2	Sacharomyces cerevisiae
germacrene D	0	1	4	Sacharomyces cerevisiae
b selinene	1	0	2	Sacharomyces cerevisiae
pentadecene	1	0	2	Sacharomyces cerevisiae
bicyclogermacrene	1	0	3	Sacharomyces cerevisiae
germacrene A	1	0	2	Sacharomyces cerevisiae
g-cadinene	0.866025	0.333333	3	Sacharomyces cerevisiae
d-cadinene	1	0	2	Sacharomyces cerevisiae
germacrene B	-1	0	2	Sacharomyces cerevisiae
spathulenol	1	0	2	Sacharomyces cerevisiae
hexdecene	1	0	2	Sacharomyces cerevisiae
caryophyllene oxide	-1	0	2	Sacharomyces cerevisiae
dihydro-cis-l-copaene--8-ol	-1	0	2	Sacharomyces cerevisiae
isospathulenol	-0.5	0.666667	3	Sacharomyces cerevisiae
caryophyllenol II	-1	0	2	Sacharomyces cerevisiae
t-cadinol	1	0	2	Sacharomyces cerevisiae
T-muurolol	-0.5	0.666667	3	Sacharomyces cerevisiae
7-epi-a-eudesmol	0.5	0.666667	3	Sacharomyces cerevisiae
cycloocta-1,3-diene	1	0	2	Sacharomyces cerevisiae
aromadenderene oxide	1	0	2	Sacharomyces cerevisiae
a-bisabolol	-0.6	0.4	4	Sacharomyces cerevisiae
pentadecanal	1	0	2	Sacharomyces cerevisiae
tetradecanoic acid	1	0	2	Sacharomyces cerevisiae
benzyl benzoate	0.737865	0.262135	4	Sacharomyces cerevisiae
octadecene	-1	0	2	Sacharomyces cerevisiae
octadecan	0.866025	0.333333	3	Sacharomyces cerevisiae
hexadecanoic acid	0.8	0.2	4	Sacharomyces cerevisiae
isopropyl myristate	-1	0	2	Sacharomyces cerevisiae
eicosane	1	0	2	Sacharomyces cerevisiae
phytol	0.6	0.4	4	Sacharomyces cerevisiae
octadec-9-enoic acid	1	0	2	Sacharomyces cerevisiae
a-linolenic acid ((Z,Z)-9,12-octadecadienoc acid)	1	0	2	Sacharomyces cerevisiae
docosane	1	0	2	Sacharomyces cerevisiae
tricosane	-1	0	2	Sacharomyces cerevisiae
octadecanoic acid	1	0	2	Sacharomyces cerevisiae
tetracosane	-1	0	3	Sacharomyces cerevisiae
pentacosane	0.8	0.2	4	Sacharomyces cerevisiae
hexacosane	-1	0	2	Sacharomyces cerevisiae
heptacosane	-1	0	2	Sacharomyces cerevisiae
octacosane	1	0	2	Sacharomyces cerevisiae
nonacosane	1	0	2	Sacharomyces cerevisiae
benzaldehyde	-0.632456	0.367544	4	Bacillus subtilis
2-pentyl furan	0.316228	0.683772	4	Bacillus subtilis
p-cymene	0	1	3	Bacillus subtilis
phenyl acetaldehyde	0.5	0.666667	3	Bacillus subtilis
guaicaol	1	0	2	Bacillus subtilis
nonanal	-0.210819	0.789181	4	Bacillus subtilis
linalool	1	0	2	Bacillus subtilis
terpinene-4-ol	-1	0	2	Bacillus subtilis
naphthalene	1	0	2	Bacillus subtilis
methyl salicylate	0.866025	0.333333	3	Bacillus subtilis
safranal	0.564288	0.321723	5	Bacillus subtilis
decanal	0.131579	0.832953	5	Bacillus subtilis
a-terpineol	1	0	2	Bacillus subtilis
benzothiazole	1	0	2	Bacillus subtilis
nonanoic acid	-0.774597	0.225403	4	Bacillus subtilis
thymol	0.5	0.666667	3	Bacillus subtilis
carvacrol	1	0	2	Bacillus subtilis
4-vinylguaiacol	0.866025	0.333333	3	Bacillus subtilis
(E,E) -2,4 - Decadienal	-0.5	0.666667	3	Bacillus subtilis
cyclosativene	0	1	3	Bacillus subtilis
eugenol	0.5	0.666667	3	Bacillus subtilis
a-copaene	0.434828	0.388865	6	Bacillus subtilis
ß-damascenone	-0.872082	0.0538542	5	Bacillus subtilis
(E)-b-damascenone	-1	0	2	Bacillus subtilis
ß-caryophyllene	-0.571429	0.180202	7	Bacillus subtilis
aromadendrene	1	0	2	Bacillus subtilis
cis-geranyl acetone	-0.5	0.666667	3	Bacillus subtilis
a-humulene	1	0	2	Bacillus subtilis
germacrene D	1	0	3	Bacillus subtilis
b ionone	-0.666737	0.14809	6	Bacillus subtilis
dihydroactinidiolide	-1	0	2	Bacillus subtilis
b selinene	-1	0	2	Bacillus subtilis
g-cadinene	0.866025	0.333333	3	Bacillus subtilis
l-cadinene	-1	0	2	Bacillus subtilis
l-calacorene	1	0	2	Bacillus subtilis
germacrene B	0.447214	0.552786	4	Bacillus subtilis
b-calacorene	1	0	2	Bacillus subtilis
1,5 epoxysalvial -4 (14) -ene	0.5	0.666667	3	Bacillus subtilis
ledol	-0.5	0.666667	3	Bacillus subtilis
dodecanoic acid	-0.210819	0.789181	4	Bacillus subtilis
lauric acid	-0.4	0.6	4	Bacillus subtilis
spathulenol	-0.0361472	0.932283	8	Bacillus subtilis
globulol	1	0	2	Bacillus subtilis
caryophyllene oxide	0.0840366	0.829806	9	Bacillus subtilis
cedrol	-1	0	2	Bacillus subtilis
widdrol	-0.866025	0.333333	3	Bacillus subtilis
b-oplopenone	1	0	2	Bacillus subtilis
humulene epoxyde II	-1	0	2	Bacillus subtilis
cariophylla-4-(14), 8 (15)-dien-5L-ol	1	0	2	Bacillus subtilis
l-cadinol	0.866025	0.333333	3	Bacillus subtilis
b-eudesmol	-0.359092	0.552815	5	Bacillus subtilis
b-gurjunene	1	0	2	Bacillus subtilis
l-bisabolene oxide	0.866025	0.333333	3	Bacillus subtilis
cadalene	1	0	2	Bacillus subtilis
2E, 6E, farnesol	1	0	2	Bacillus subtilis
pentadecanal	0.5	0.666667	3	Bacillus subtilis
tetradecanoic acid	0.316228	0.683772	4	Bacillus subtilis
hexadecanal	-1	0	2	Bacillus subtilis
6,10,14-trimethyl 2-pentadecanone	-1	0	2	Bacillus subtilis
hexahydrofarnesyl acetone	-0.2	0.8	4	Bacillus subtilis
pentadecanoic acid	-0.866025	0.333333	3	Bacillus subtilis
farnesyl acetone	-0.46169	0.433766	5	Bacillus subtilis
hexadecanoic acid	0.14415	0.757818	7	Bacillus subtilis
salvial-4(14)-en-1-one	-1	0	2	Bacillus subtilis
henicosane	0	1	4	Bacillus subtilis
phytol	1	0	3	Bacillus subtilis
(z)-9-octadecenoic acid	1	0	2	Bacillus subtilis
a-linolenic acid ((Z,Z)-9,12-octadecadienoc acid)	0.564288	0.321723	5	Bacillus subtilis
docosane	1	0	2	Bacillus subtilis
tricosane	-0.307794	0.614384	5	Bacillus subtilis
caryophylla-2(12),6-dien-5b-ol	1	0	2	Bacillus subtilis
tetracosane	0.2	0.74706	5	Bacillus subtilis
pentacosane	0.338983	0.372185	9	Bacillus subtilis
hexacosane	-1	0	2	Bacillus subtilis
heptacosane	0.73494	0.0377914	8	Bacillus subtilis
nonacosane	0.684712	0.0896665	7	Bacillus subtilis
carvacrol	1	0	2	Salmonella enteritidis
a-copaene	0.866025	0.333333	3	Salmonella enteritidis
ß-caryophyllene	1	0	2	Salmonella enteritidis
a-humulene	1	0	2	Salmonella enteritidis
germacrene D	1	0	2	Salmonella enteritidis
b ionone	0	1	3	Salmonella enteritidis
lauric acid	-1	0	2	Salmonella enteritidis
spathulenol	-0.866025	0.333333	3	Salmonella enteritidis
caryophyllene oxide	0.316228	0.683772	4	Salmonella enteritidis
cariophylla-4-(14), 8 (15)-dien-5L-ol	1	0	2	Salmonella enteritidis
T-muurolol	-1	0	2	Salmonella enteritidis
b-eudesmol	-1	0	2	Salmonella enteritidis
pentadecanal	1	0	2	Salmonella enteritidis
hexadecanal	-1	0	2	Salmonella enteritidis
6,10,14-trimethyl 2-pentadecanone	-1	0	2	Salmonella enteritidis
farnesyl acetone	-0.866025	0.333333	3	Salmonella enteritidis
henicosane	0.866025	0.333333	3	Salmonella enteritidis
docosane	1	0	2	Salmonella enteritidis
tricosane	0	1	3	Salmonella enteritidis
tetracosane	1	0	2	Salmonella enteritidis
pentacosane	0.866025	0.333333	3	Salmonella enteritidis
heptacosane	-1	0	2	Salmonella enteritidis
benzaldehyde	-1	0	2	Staphylococcus epidermidis
nonanal	-0.866025	0.333333	3	Staphylococcus epidermidis
linalool	1	0	2	Staphylococcus epidermidis
terpinene-4-ol	-1	0	2	Staphylococcus epidermidis
safranal	-0.866025	0.333333	3	Staphylococcus epidermidis
decanal	-0.5	0.666667	3	Staphylococcus epidermidis
a-terpineol	1	0	2	Staphylococcus epidermidis
nonanoic acid	-0.774597	0.225403	4	Staphylococcus epidermidis
thymol	0.5	0.666667	3	Staphylococcus epidermidis
carvacrol	1	0	2	Staphylococcus epidermidis
(E,E) -2,4 - Decadienal	-0.5	0.666667	3	Staphylococcus epidermidis
eugenol	-1	0	2	Staphylococcus epidermidis
a-copaene	0	1	3	Staphylococcus epidermidis
ß-damascenone	-0.866025	0.333333	3	Staphylococcus epidermidis
(E)-b-damascenone	-1	0	2	Staphylococcus epidermidis
ß-caryophyllene	-0.4	0.6	4	Staphylococcus epidermidis
cis-geranyl acetone	-0.5	0.666667	3	Staphylococcus epidermidis
germacrene D	1	0	3	Staphylococcus epidermidis
b ionone	-0.666737	0.14809	6	Staphylococcus epidermidis
l-cadinene	-1	0	2	Staphylococcus epidermidis
l-calacorene	1	0	2	Staphylococcus epidermidis
germacrene B	0	1	3	Staphylococcus epidermidis
b-calacorene	1	0	2	Staphylococcus epidermidis
1,5 epoxysalvial -4 (14) -ene	0.5	0.666667	3	Staphylococcus epidermidis
ledol	-1	0	2	Staphylococcus epidermidis
dodecanoic acid	-0.210819	0.789181	4	Staphylococcus epidermidis
lauric acid	-1	0	2	Staphylococcus epidermidis
spathulenol	0.0909241	0.84628	7	Staphylococcus epidermidis
globulol	1	0	2	Staphylococcus epidermidis
caryophyllene oxide	0.13253	0.7544	8	Staphylococcus epidermidis
widdrol	-0.866025	0.333333	3	Staphylococcus epidermidis
b-oplopenone	1	0	2	Staphylococcus epidermidis
humulene epoxyde II	-1	0	2	Staphylococcus epidermidis
cariophylla-4-(14), 8 (15)-dien-5L-ol	1	0	2	Staphylococcus epidermidis
l-cadinol	0.866025	0.333333	3	Staphylococcus epidermidis
b-eudesmol	-0.316228	0.683772	4	Staphylococcus epidermidis
b-gurjunene	1	0	2	Staphylococcus epidermidis
l-bisabolene oxide	0.866025	0.333333	3	Staphylococcus epidermidis
cadalene	1	0	2	Staphylococcus epidermidis
2E, 6E, farnesol	1	0	2	Staphylococcus epidermidis
pentadecanal	0.5	0.666667	3	Staphylococcus epidermidis
tetradecanoic acid	0.316228	0.683772	4	Staphylococcus epidermidis
hexadecanal	-1	0	2	Staphylococcus epidermidis
6,10,14-trimethyl 2-pentadecanone	-1	0	2	Staphylococcus epidermidis
hexahydrofarnesyl acetone	-1	0	2	Staphylococcus epidermidis
farnesyl acetone	-0.46169	0.433766	5	Staphylococcus epidermidis
hexadecanoic acid	-0.20292	0.699798	6	Staphylococcus epidermidis
salvial-4(14)-en-1-one	-1	0	2	Staphylococcus epidermidis
henicosane	0	1	4	Staphylococcus epidermidis
phytol	0.8	0.2	4	Staphylococcus epidermidis
(z)-9-octadecenoic acid	1	0	2	Staphylococcus epidermidis
a-linolenic acid ((Z,Z)-9,12-octadecadienoc acid)	0.866025	0.333333	3	Staphylococcus epidermidis
docosane	1	0	2	Staphylococcus epidermidis
tricosane	-0.307794	0.614384	5	Staphylococcus epidermidis
caryophylla-2(12),6-dien-5b-ol	1	0	2	Staphylococcus epidermidis
tetracosane	0.2	0.74706	5	Staphylococcus epidermidis
pentacosane	0.851852	0.0149564	7	Staphylococcus epidermidis
hexacosane	-1	0	2	Staphylococcus epidermidis
heptacosane	0.927634	0.00766584	6	Staphylococcus epidermidis
nonacosane	0.974679	0.00481823	5	Staphylococcus epidermidis
benzaldehyde	-1	0	2	Aspergillus niger
2-pentyl furan	1	0	2	Aspergillus niger
limonene	1	0	2	Aspergillus niger
p-cymene	1	0	2	Aspergillus niger
g-terpinene	1	0	2	Aspergillus niger
nonanal	-0.5	0.666667	3	Aspergillus niger
camphor	1	0	2	Aspergillus niger
methyl salicylate	-1	0	2	Aspergillus niger
safranal	-1	0	3	Aspergillus niger
decanal	0	1	3	Aspergillus niger
pulegone	1	0	2	Aspergillus niger
2-decenal*	-1	0	2	Aspergillus niger
nonanoic acid	-1	0	2	Aspergillus niger
thymol	-1	0	2	Aspergillus niger
carvacrol	1	0	2	Aspergillus niger
4-vinylguaiacol	-1	0	2	Aspergillus niger
(E,E) -2,4 - Decadienal	0	1	3	Aspergillus niger
cyclosativene	1	0	2	Aspergillus niger
eugenol	-1	0	2	Aspergillus niger
a-copaene	-0.5	0.666667	3	Aspergillus niger
a-Ylangene	1	0	2	Aspergillus niger
ß-damascenone	-1	0	3	Aspergillus niger
tetradecane	1	0	2	Aspergillus niger
ß-caryophyllene	-1	0	2	Aspergillus niger
cis-geranyl acetone	-1	0	2	Aspergillus niger
germacrene D	0.866025	0.333333	3	Aspergillus niger
b ionone	-0.8	0.104088	5	Aspergillus niger
g-cadinene	1	0	2	Aspergillus niger
d-cadinene	-1	0	2	Aspergillus niger
l-cadinene	-0.5	0.666667	3	Aspergillus niger
l-calacorene	1	0	2	Aspergillus niger
germacrene B	1	0	2	Aspergillus niger
b-calacorene	1	0	2	Aspergillus niger
ledol	-1	0	2	Aspergillus niger
dodecanoic acid	-1	0	2	Aspergillus niger
lauric acid	-1	0	2	Aspergillus niger
spathulenol	-0.485714	0.328723	6	Aspergillus niger
salvail-4 (14) -en-1-one	1	0	2	Aspergillus niger
caryophyllene oxide	0	1	4	Aspergillus niger
guaiol	1	0	2	Aspergillus niger
widdrol	-0.5	0.666667	3	Aspergillus niger
hexadecane	1	0	2	Aspergillus niger
cariophylla-4-(14), 8 (15)-dien-5L-ol	1	0	2	Aspergillus niger
epoxy-allo aromadendren	-1	0	2	Aspergillus niger
torreyol	1	0	2	Aspergillus niger
l-cadinol	-1	0	2	Aspergillus niger
b-eudesmol	-0.2	0.8	4	Aspergillus niger
l-bisabolene oxide	1	0	2	Aspergillus niger
aromadenderene oxide	-1	0	2	Aspergillus niger
cadalene	1	0	2	Aspergillus niger
2E, 6E, farnesol	1	0	2	Aspergillus niger
pentadecanal	1	0	2	Aspergillus niger
tetradecanoic acid	1	0	2	Aspergillus niger
hexadecanal	-1	0	2	Aspergillus niger
6,10,14-trimethyl 2-pentadecanone	-0.5	0.666667	3	Aspergillus niger
nonadecane	-0.5	0.666667	3	Aspergillus niger
farnesyl acetone	-1	0	3	Aspergillus niger
hexadecanoic acid	0.5	0.666667	3	Aspergillus niger
eicosane	1	0	2	Aspergillus niger
henicosane	0.8	0.2	4	Aspergillus niger
phytol	1	0	2	Aspergillus niger
(z)-9-octadecenoic acid	1	0	2	Aspergillus niger
a-linolenic acid ((Z,Z)-9,12-octadecadienoc acid)	0.5	0.666667	3	Aspergillus niger
docosane	1	0	2	Aspergillus niger
tricosane	-0.6	0.284757	5	Aspergillus niger
tetracosane	-0.5	0.666667	3	Aspergillus niger
pentacosane	0.527046	0.361455	5	Aspergillus niger
hexacosane	-1	0	2	Aspergillus niger
heptacosane	0.6	0.4	4	Aspergillus niger
nonacosane	0.5	0.666667	3	Aspergillus niger
p-cymene	0	1	3	Proteus vulgaris
a-copaene	-1	0	2	Proteus vulgaris
ß-caryophyllene	-0.4	0.6	4	Proteus vulgaris
b ionone	1	0	3	Proteus vulgaris
b selinene	-1	0	2	Proteus vulgaris
1,5 epoxysalvial -4 (14) -ene	-1	0	2	Proteus vulgaris
dodecanoic acid	-0.210819	0.789181	4	Proteus vulgaris
spathulenol	0.210819	0.789181	4	Proteus vulgaris
caryophyllene oxide	0.5	0.666667	3	Proteus vulgaris
humulene epoxyde II	-1	0	2	Proteus vulgaris
b-gurjunene	1	0	2	Proteus vulgaris
tetradecanoic acid	0.316228	0.683772	4	Proteus vulgaris
hexahydrofarnesyl acetone	-1	0	2	Proteus vulgaris
farnesyl acetone	1	0	2	Proteus vulgaris
hexadecanoic acid	-0.210819	0.789181	4	Proteus vulgaris
salvial-4(14)-en-1-one	-1	0	2	Proteus vulgaris
phytol	1	0	2	Proteus vulgaris
tricosane	1	0	2	Proteus vulgaris
caryophylla-2(12),6-dien-5b-ol	1	0	2	Proteus vulgaris
tetracosane	1	0	3	Proteus vulgaris
pentacosane	0.948683	0.0513167	4	Proteus vulgaris
heptacosane	0.948683	0.0513167	4	Proteus vulgaris
nonacosane	0.948683	0.0513167	4	Proteus vulgaris
terpinene-4-ol	-1	0	2	Enterocbacter aerogenes
(E)-b-damascenone	-1	0	2	Enterocbacter aerogenes
ß-caryophyllene	-1	0	2	Enterocbacter aerogenes
b ionone	-1	0	2	Enterocbacter aerogenes
1,5 epoxysalvial -4 (14) -ene	1	0	2	Enterocbacter aerogenes
dodecanoic acid	-1	0	2	Enterocbacter aerogenes
spathulenol	1	0	2	Enterocbacter aerogenes
caryophyllene oxide	0.8	0.2	4	Enterocbacter aerogenes
humulene epoxyde II	1	0	2	Enterocbacter aerogenes
b-gurjunene	-1	0	2	Enterocbacter aerogenes
tetradecanoic acid	-1	0	2	Enterocbacter aerogenes
farnesyl acetone	-1	0	2	Enterocbacter aerogenes
hexadecanoic acid	-1	0	3	Enterocbacter aerogenes
salvial-4(14)-en-1-one	1	0	2	Enterocbacter aerogenes
phytol	0.5	0.666667	3	Enterocbacter aerogenes
caryophylla-2(12),6-dien-5b-ol	-1	0	2	Enterocbacter aerogenes
tetracosane	-1	0	2	Enterocbacter aerogenes
pentacosane	-1	0	2	Enterocbacter aerogenes
heptacosane	-1	0	2	Enterocbacter aerogenes
nonacosane	-1	0	2	Enterocbacter aerogenes
