# Supplementary material for: Centaurea triumfetii essential oil chemical composition, comparative analysis, and antimicrobial activity of selected compounds
Source: Sci Rep. 2023 May 8;13:7475. doi: 10.1038/s41598-023-34058-2 (PMC10167351; doi:10.1038/s41598-023-34058-2)
Supplement: Supplementary file 5 — Supplementary Information 5. [file 41598_2023_34058_MOESM5_ESM.xlsx]

## Sheet: INFO
	Table S4. Results of qualitative approach only to assess the association between presence of chemical compound and good antimicrobial activity in Centaurea species (each sheet presented for one tested microbe; P-value obtained with Fisher's exact test for E. coli)

## Sheet: E. coli
Chemical compound	Presence of compound	MIC≤500µg/mL	MIC≥500µg/mL	P
(8Z,11Z,14Z)-icosa-8,11,14-trienoic acid	no	18 (94.74)	6 (100)	1
(8Z,11Z,14Z)-icosa-8,11,14-trienoic acid	yes	1 (5.26)	/	1
(e)-2-nonenal	no	18 (94.74)	6 (100)	1
(e)-2-nonenal	yes	1 (5.26)	/	1
(E)-b-damascenone	no	18 (94.74)	5 (83.33)	0.43
(E)-b-damascenone	yes	1 (5.26)	1 (16.67)	0.43
(E)-B-elemenone	no	18 (94.74)	6 (100)	1
(E)-B-elemenone	yes	1 (5.26)	/	1
(E)-Octadec-2-enoic acid	no	19 (100)	5 (83.33)	0.24
(E)-Octadec-2-enoic acid	yes	/	1 (16.67)	0.24
(E,E) -2,4 - Decadienal	no	16 (84.21)	6 (100)	0.553913
(E,E) -2,4 - Decadienal	yes	3 (15.79)	/	0.553913
(E,E)-a-Farnesene	no	18 (94.74)	6 (100)	1
(E,E)-a-Farnesene	yes	1 (5.26)	/	1
(z)-3-hexenyl isovalerate	no	18 (94.74)	6 (100)	1
(z)-3-hexenyl isovalerate	yes	1 (5.26)	/	1
(z)-3-hexyl benzoate	no	18 (94.74)	6 (100)	1
(z)-3-hexyl benzoate	yes	1 (5.26)	/	1
(z)-9-octadecenoic acid	no	18 (94.74)	6 (100)	1
(z)-9-octadecenoic acid	yes	1 (5.26)	/	1
(Z)-Hexadec-7-enal	no	18 (94.74)	6 (100)	1
(Z)-Hexadec-7-enal	yes	1 (5.26)	/	1
(z)-l-bisabolene epoxide	no	18 (94.74)	6 (100)	1
(z)-l-bisabolene epoxide	yes	1 (5.26)	/	1
(z)-l-santalol	no	18 (94.74)	6 (100)	1
(z)-l-santalol	yes	1 (5.26)	/	1
(Z)-octadec-9-enamide ((Z)-9-Octadecenamide)	no	18 (94.74)	6 (100)	1
(Z)-octadec-9-enamide ((Z)-9-Octadecenamide)	yes	1 (5.26)	/	1
(Z)-Octadec-9-enoic acid	no	18 (94.74)	6 (100)	1
(Z)-Octadec-9-enoic acid	yes	1 (5.26)	/	1
€-octen-2-al	no	18 (94.74)	6 (100)	1
€-octen-2-al	yes	1 (5.26)	/	1
1, 15, pentadecanediol	no	18 (94.74)	6 (100)	1
1, 15, pentadecanediol	yes	1 (5.26)	/	1
1,5 epoxysalvial -4 (14) -ene	no	17 (89.47)	4 (66.67)	0.233992
1,5 epoxysalvial -4 (14) -ene	yes	2 (10.53)	2 (33.33)	0.233992
1,5,58 tetramethyl-12-oxabcyclo (9,1)dodeca-3,7 diene	no	17 (89.47)	6 (100)	1
1,5,58 tetramethyl-12-oxabcyclo (9,1)dodeca-3,7 diene	yes	2 (10.53)	/	1
1,5-epoxysalvial-4(14)-ene	no	17 (89.47)	3 (50)	0.0698475
1,5-epoxysalvial-4(14)-ene	yes	2 (10.53)	3 (50)	0.0698475
1,8-cineol	no	17 (89.47)	5 (83.33)	1
1,8-cineol	yes	2 (10.53)	1 (16.67)	1
10-epi-a-muurolol	no	18 (94.74)	6 (100)	1
10-epi-a-muurolol	yes	1 (5.26)	/	1
11,14,17-eicosalenoic acid methylestes	no	18 (94.74)	6 (100)	1
11,14,17-eicosalenoic acid methylestes	yes	1 (5.26)	/	1
14-hydroxy-9-epi-(E)-caryophyllene	no	18 (94.74)	6 (100)	1
14-hydroxy-9-epi-(E)-caryophyllene	yes	1 (5.26)	/	1
14-hydroxy-a-muurolene	no	19 (100)	5 (83.33)	0.24
14-hydroxy-a-muurolene	yes	/	1 (16.67)	0.24
14-hyroxy-d-cadinene	no	19 (100)	5 (83.33)	0.24
14-hyroxy-d-cadinene	yes	/	1 (16.67)	0.24
1-Decylsulfanyldecane	no	19 (100)	4 (66.67)	0.05
1-Decylsulfanyldecane	yes	/	2 (33.33)	0.05
1-hexen-3-yne, 2,5,5,-trimethyl	no	18 (94.74)	6 (100)	1
1-hexen-3-yne, 2,5,5,-trimethyl	yes	1 (5.26)	/	1
1-octen-1-0ne	no	18 (94.74)	6 (100)	1
1-octen-1-0ne	yes	1 (5.26)	/	1
1-octen-3-0ne	no	18 (94.74)	6 (100)	1
1-octen-3-0ne	yes	1 (5.26)	/	1
2 (e), 6 (Z) - nonadienal	no	18 (94.74)	6 (100)	1
2 (e), 6 (Z) - nonadienal	yes	1 (5.26)	/	1
2,3,3 trimethyl -2-cyclohexanone	no	18 (94.74)	6 (100)	1
2,3,3 trimethyl -2-cyclohexanone	yes	1 (5.26)	/	1
2,4 bis (1,1 dimethylethyl)phenol	no	18 (94.74)	6 (100)	1
2,4 bis (1,1 dimethylethyl)phenol	yes	1 (5.26)	/	1
2,4 E, E, heptadienal	no	17 (89.47)	6 (100)	1
2,4 E, E, heptadienal	yes	2 (10.53)	/	1
2-decenal*	no	16 (84.21)	6 (100)	0.553913
2-decenal*	yes	3 (15.79)	/	0.553913
2E, 2E, farnesol	no	18 (94.74)	6 (100)	1
2E, 2E, farnesol	yes	1 (5.26)	/	1
2E, 6E, farnesol	no	18 (94.74)	6 (100)	1
2E, 6E, farnesol	yes	1 (5.26)	/	1
2E, 6Z, farnesol	no	18 (94.74)	6 (100)	1
2E, 6Z, farnesol	yes	1 (5.26)	/	1
2-fenilacetaldehide	no	16 (84.21)	6 (100)	0.553913
2-fenilacetaldehide	yes	3 (15.79)	/	0.553913
2-heptadecanone	no	18 (94.74)	6 (100)	1
2-heptadecanone	yes	1 (5.26)	/	1
2-hexenal*	no	17 (89.47)	6 (100)	1
2-hexenal*	yes	2 (10.53)	/	1
2-methyl propanoate	no	19 (100)	5 (83.33)	0.24
2-methyl propanoate	yes	/	1 (16.67)	0.24
2-methyl undecanal	no	18 (94.74)	6 (100)	1
2-methyl undecanal	yes	1 (5.26)	/	1
2-pentadecanone, 6,10,14, trimethyl	no	18 (94.74)	6 (100)	1
2-pentadecanone, 6,10,14, trimethyl	yes	1 (5.26)	/	1
2-pentyl furan	no	15 (78.95)	6 (100)	0.540395
2-pentyl furan	yes	4 (21.05)	/	0.540395
2-Phenylethyl octadecanoate	no	16 (84.21)	4 (66.67)	0.562281
2-Phenylethyl octadecanoate	yes	3 (15.79)	2 (33.33)	0.562281
3,4-dimethyl-5-pentylidene-2(5H)-furanone	no	19 (100)	4 (66.67)	0.05
3,4-dimethyl-5-pentylidene-2(5H)-furanone	yes	/	2 (33.33)	0.05
3-Methyl-2-(3,7,11-trimethyldodecyl)furan	no	18 (94.74)	6 (100)	1
3-Methyl-2-(3,7,11-trimethyldodecyl)furan	yes	1 (5.26)	/	1
3-oxo-ß-ionone	no	18 (94.74)	6 (100)	1
3-oxo-ß-ionone	yes	1 (5.26)	/	1
4-ethenyl -2 methoxyphenol	no	17 (89.47)	6 (100)	1
4-ethenyl -2 methoxyphenol	yes	2 (10.53)	/	1
4-hydroxy-3-methoxybenzaldehyde	no	18 (94.74)	6 (100)	1
4-hydroxy-3-methoxybenzaldehyde	yes	1 (5.26)	/	1
4-oxo-a-ylangene	no	19 (100)	5 (83.33)	0.24
4-oxo-a-ylangene	yes	/	1 (16.67)	0.24
4-vinylguaiacol	no	18 (94.74)	6 (100)	1
4-vinylguaiacol	yes	1 (5.26)	/	1
5-Dodecyloxolan-2-one	no	18 (94.74)	6 (100)	1
5-Dodecyloxolan-2-one	yes	1 (5.26)	/	1
5-methylhexyl-2-methylbutanoate	no	18 (94.74)	6 (100)	1
5-methylhexyl-2-methylbutanoate	yes	1 (5.26)	/	1
6,10,14-trimethyl 2-pentadecanone	no	12 (63.16)	2 (33.33)	0.35
6,10,14-trimethyl 2-pentadecanone	yes	7 (36.84)	4 (66.67)	0.35
7-epi-a-eudesmol	no	16 (84.21)	6 (100)	0.553913
7-epi-a-eudesmol	yes	3 (15.79)	/	0.553913
a-bisabolol	no	15 (78.95)	6 (100)	0.540395
a-bisabolol	yes	4 (21.05)	/	0.540395
a-calarene	no	18 (94.74)	6 (100)	1
a-calarene	yes	1 (5.26)	/	1
acetophenone	no	17 (89.47)	6 (100)	1
acetophenone	yes	2 (10.53)	/	1
a-copaene	no	12 (63.16)	6 (100)	0.137233
a-copaene	yes	7 (36.84)	/	0.137233
a-cyperone	no	18 (94.74)	5 (83.33)	0.43
a-cyperone	yes	1 (5.26)	1 (16.67)	0.43
a-humulene	no	13 (68.42)	6 (100)	0.277764
a-humulene	yes	6 (31.58)	/	0.277764
a-linolenic acid ((Z,Z)-9,12-octadecadienoc acid)	no	12 (63.16)	6 (100)	0.137233
a-linolenic acid ((Z,Z)-9,12-octadecadienoc acid)	yes	7 (36.84)	/	0.137233
alpha-pinene	no	17 (89.47)	6 (100)	1
alpha-pinene	yes	2 (10.53)	/	1
aromadenderene oxide	no	15 (78.95)	6 (100)	0.540395
aromadenderene oxide	yes	4 (21.05)	/	0.540395
aromadendrene	no	17 (89.47)	6 (100)	1
aromadendrene	yes	2 (10.53)	/	1
aromadendrene oxide II	no	16 (84.21)	4 (66.67)	0.562281
aromadendrene oxide II	yes	3 (15.79)	2 (33.33)	0.562281
a-terpineol	no	16 (84.21)	6 (100)	0.553913
a-terpineol	yes	3 (15.79)	/	0.553913
b burbonene	no	16 (84.21)	6 (100)	0.553913
b burbonene	yes	3 (15.79)	/	0.553913
b ionone	no	13 (68.42)	3 (50)	0.63004
b ionone	yes	6 (31.58)	3 (50)	0.63004
b selinene	no	15 (78.95)	6 (100)	0.540395
b selinene	yes	4 (21.05)	/	0.540395
b-acoradiene	no	18 (94.74)	6 (100)	1
b-acoradiene	yes	1 (5.26)	/	1
b-atlantone	no	18 (94.74)	6 (100)	1
b-atlantone	yes	1 (5.26)	/	1
b-bisabolene	no	18 (94.74)	6 (100)	1
b-bisabolene	yes	1 (5.26)	/	1
b-calacorene	no	18 (94.74)	6 (100)	1
b-calacorene	yes	1 (5.26)	/	1
benzaldehyde	no	15 (78.95)	6 (100)	0.540395
benzaldehyde	yes	4 (21.05)	/	0.540395
benzene acetaldehyde	no	18 (94.74)	6 (100)	1
benzene acetaldehyde	yes	1 (5.26)	/	1
benzene acetic acid ethyl ester	no	18 (94.74)	6 (100)	1
benzene acetic acid ethyl ester	yes	1 (5.26)	/	1
benzothiazole	no	17 (89.47)	6 (100)	1
benzothiazole	yes	2 (10.53)	/	1
benzyl alcohol	no	17 (89.47)	6 (100)	1
benzyl alcohol	yes	2 (10.53)	/	1
benzyl benzoate	no	15 (78.95)	6 (100)	0.540395
benzyl benzoate	yes	4 (21.05)	/	0.540395
bergamotol	no	18 (94.74)	6 (100)	1
bergamotol	yes	1 (5.26)	/	1
b-eudesmol	no	13 (68.42)	6 (100)	0.277764
b-eudesmol	yes	6 (31.58)	/	0.277764
b-gurjunene	no	19 (100)	4 (66.67)	0.05
b-gurjunene	yes	/	2 (33.33)	0.05
bicycloelemene	no	16 (84.21)	6 (100)	0.553913
bicycloelemene	yes	3 (15.79)	/	0.553913
bicyclogermacrene	no	15 (78.95)	6 (100)	0.540395
bicyclogermacrene	yes	4 (21.05)	/	0.540395
b-oplopenone	no	17 (89.47)	6 (100)	1
b-oplopenone	yes	2 (10.53)	/	1
borenol	no	18 (94.74)	5 (83.33)	0.43
borenol	yes	1 (5.26)	1 (16.67)	0.43
boronal	no	18 (94.74)	5 (83.33)	0.43
boronal	yes	1 (5.26)	1 (16.67)	0.43
b-santalene	no	17 (89.47)	6 (100)	1
b-santalene	yes	2 (10.53)	/	1
butanoic acid-2-methyl,e-methyl butyl	no	18 (94.74)	6 (100)	1
butanoic acid-2-methyl,e-methyl butyl	yes	1 (5.26)	/	1
butylated hydroxytoluene	no	18 (94.74)	6 (100)	1
butylated hydroxytoluene	yes	1 (5.26)	/	1
cadalene	no	18 (94.74)	6 (100)	1
cadalene	yes	1 (5.26)	/	1
calarene	no	16 (84.21)	6 (100)	0.553913
calarene	yes	3 (15.79)	/	0.553913
camphor	no	16 (84.21)	2 (33.33)	0.0324111
camphor	yes	3 (15.79)	4 (66.67)	0.0324111
cariophylla-4-(14), 8 (15)-dien-5L-ol	no	17 (89.47)	6 (100)	1
cariophylla-4-(14), 8 (15)-dien-5L-ol	yes	2 (10.53)	/	1
carvacrol	no	17 (89.47)	6 (100)	1
carvacrol	yes	2 (10.53)	/	1
caryophylla-2(12),6(13)-dien-5a-ol	no	19 (100)	5 (83.33)	0.24
caryophylla-2(12),6(13)-dien-5a-ol	yes	/	1 (16.67)	0.24
caryophylla-2(12),6-dien-5b-ol	no	19 (100)	4 (66.67)	0.05
caryophylla-2(12),6-dien-5b-ol	yes	/	2 (33.33)	0.05
caryophylla-4(12),8(13)-dien-5a-ol	no	18 (94.74)	6 (100)	1
caryophylla-4(12),8(13)-dien-5a-ol	yes	1 (5.26)	/	1
caryophyllene	no	18 (94.74)	6 (100)	1
caryophyllene	yes	1 (5.26)	/	1
caryophyllene oxide	no	7 (36.84)	4 (66.67)	0.35
caryophyllene oxide	yes	12 (63.16)	2 (33.33)	0.35
caryophyllenol II	no	16 (84.21)	6 (100)	0.553913
caryophyllenol II	yes	3 (15.79)	/	0.553913
cedrol	no	17 (89.47)	6 (100)	1
cedrol	yes	2 (10.53)	/	1
chryasnthemic acid	no	17 (89.47)	4 (66.67)	0.233992
chryasnthemic acid	yes	2 (10.53)	2 (33.33)	0.233992
cis-cadinene ether	no	18 (94.74)	6 (100)	1
cis-cadinene ether	yes	1 (5.26)	/	1
cis-geranyl acetone	no	15 (78.95)	5 (83.33)	1
cis-geranyl acetone	yes	4 (21.05)	1 (16.67)	1
cis-ß-farnesene	no	16 (84.21)	6 (100)	0.553913
cis-ß-farnesene	yes	3 (15.79)	/	0.553913
cis-ß-ocimene*	no	18 (94.74)	6 (100)	1
cis-ß-ocimene*	yes	1 (5.26)	/	1
cycloocta-1,3-diene	no	17 (89.47)	6 (100)	1
cycloocta-1,3-diene	yes	2 (10.53)	/	1
cyclosativene	no	18 (94.74)	6 (100)	1
cyclosativene	yes	1 (5.26)	/	1
d-cadinene	no	15 (78.95)	6 (100)	0.540395
d-cadinene	yes	4 (21.05)	/	0.540395
decanal	no	10 (52.63)	6 (100)	0.0570751
decanal	yes	9 (47.37)	/	0.0570751
Dibutyl benzene-1,2-dicarboxylate	no	18 (94.74)	6 (100)	1
Dibutyl benzene-1,2-dicarboxylate	yes	1 (5.26)	/	1
dihydroactinidiolide	no	18 (94.74)	6 (100)	1
dihydroactinidiolide	yes	1 (5.26)	/	1
dihydro-cis-l-copaene--8-ol	no	17 (89.47)	6 (100)	1
dihydro-cis-l-copaene--8-ol	yes	2 (10.53)	/	1
dihydroedulan I	no	17 (89.47)	5 (83.33)	1
dihydroedulan I	yes	2 (10.53)	1 (16.67)	1
dihydroedulan II	no	17 (89.47)	6 (100)	1
dihydroedulan II	yes	2 (10.53)	/	1
diisobutyl phatalate	no	18 (94.74)	6 (100)	1
diisobutyl phatalate	yes	1 (5.26)	/	1
docosane	no	15 (78.95)	6 (100)	0.540395
docosane	yes	4 (21.05)	/	0.540395
dodecanal	no	18 (94.74)	6 (100)	1
dodecanal	yes	1 (5.26)	/	1
dodecanoic acid	no	19 (100)	4 (66.67)	0.05
dodecanoic acid	yes	/	2 (33.33)	0.05
eicosane	no	15 (78.95)	5 (83.33)	1
eicosane	yes	4 (21.05)	1 (16.67)	1
elemol	no	18 (94.74)	6 (100)	1
elemol	yes	1 (5.26)	/	1
E-nerodilol	no	17 (89.47)	6 (100)	1
E-nerodilol	yes	2 (10.53)	/	1
epoxy-allo aromadendren	no	17 (89.47)	5 (83.33)	1
epoxy-allo aromadendren	yes	2 (10.53)	1 (16.67)	1
eremofphyllene	no	18 (94.74)	6 (100)	1
eremofphyllene	yes	1 (5.26)	/	1
eremophilene	no	18 (94.74)	6 (100)	1
eremophilene	yes	1 (5.26)	/	1
ethyl chrysanthemate	no	18 (94.74)	6 (100)	1
ethyl chrysanthemate	yes	1 (5.26)	/	1
ethyl linoleate	no	17 (89.47)	6 (100)	1
ethyl linoleate	yes	2 (10.53)	/	1
eudesma-3,7(11)-diene	no	18 (94.74)	5 (83.33)	0.43
eudesma-3,7(11)-diene	yes	1 (5.26)	1 (16.67)	0.43
eudesma-4(15),7-dien-4-b-ol	no	19 (100)	3 (50)	0.00869565
eudesma-4(15),7-dien-4-b-ol	yes	/	3 (50)	0.00869565
eugenol	no	16 (84.21)	6 (100)	0.553913
eugenol	yes	3 (15.79)	/	0.553913
farnesyl acetone	no	15 (78.95)	4 (66.67)	0.606053
farnesyl acetone	yes	4 (21.05)	2 (33.33)	0.606053
fokienol	no	18 (94.74)	6 (100)	1
fokienol	yes	1 (5.26)	/	1
fonenol	no	17 (89.47)	6 (100)	1
fonenol	yes	2 (10.53)	/	1
g-cadinene	no	13 (68.42)	6 (100)	0.277764
g-cadinene	yes	6 (31.58)	/	0.277764
g-elemene	no	17 (89.47)	6 (100)	1
g-elemene	yes	2 (10.53)	/	1
geraniol	no	18 (94.74)	6 (100)	1
geraniol	yes	1 (5.26)	/	1
geranyl geraniol	no	19 (100)	5 (83.33)	0.24
geranyl geraniol	yes	/	1 (16.67)	0.24
geranylterpinene	no	18 (94.74)	6 (100)	1
geranylterpinene	yes	1 (5.26)	/	1
germacra-4 (15),5,10 (14)-trien-1B-ol	no	18 (94.74)	6 (100)	1
germacra-4 (15),5,10 (14)-trien-1B-ol	yes	1 (5.26)	/	1
germacrene A	no	17 (89.47)	6 (100)	1
germacrene A	yes	2 (10.53)	/	1
germacrene B	no	15 (78.95)	6 (100)	0.540395
germacrene B	yes	4 (21.05)	/	0.540395
germacrene D	no	11 (57.89)	6 (100)	0.12917
germacrene D	yes	8 (42.11)	/	0.12917
germacrone	no	18 (94.74)	6 (100)	1
germacrone	yes	1 (5.26)	/	1
globulol	no	16 (84.21)	5 (83.33)	1
globulol	yes	3 (15.79)	1 (16.67)	1
g-muurolene	no	16 (84.21)	6 (100)	0.553913
g-muurolene	yes	3 (15.79)	/	0.553913
guaicaol	no	17 (89.47)	6 (100)	1
guaicaol	yes	2 (10.53)	/	1
guaiol	no	18 (94.74)	2 (33.33)	0.00547713
guaiol	yes	1 (5.26)	4 (66.67)	0.00547713
g-ylangene	no	17 (89.47)	6 (100)	1
g-ylangene	yes	2 (10.53)	/	1
henicosane	no	15 (78.95)	4 (66.67)	0.606053
henicosane	yes	4 (21.05)	2 (33.33)	0.606053
hentriacontane	no	18 (94.74)	5 (83.33)	0.43
hentriacontane	yes	1 (5.26)	1 (16.67)	0.43
heptacosane	no	10 (52.63)	4 (66.67)	0.66087
heptacosane	yes	9 (47.37)	2 (33.33)	0.66087
Heptadecan-1-ol	no	19 (100)	5 (83.33)	0.24
Heptadecan-1-ol	yes	/	1 (16.67)	0.24
heptadecane	no	18 (94.74)	6 (100)	1
heptadecane	yes	1 (5.26)	/	1
heptadecene	no	18 (94.74)	6 (100)	1
heptadecene	yes	1 (5.26)	/	1
heptatriacontan-1-ol	no	18 (94.74)	6 (100)	1
heptatriacontan-1-ol	yes	1 (5.26)	/	1
hexacosane	no	15 (78.95)	6 (100)	0.540395
hexacosane	yes	4 (21.05)	/	0.540395
hexadec-3-ene	no	18 (94.74)	6 (100)	1
hexadec-3-ene	yes	1 (5.26)	/	1
hexadecanal	no	13 (68.42)	6 (100)	0.277764
hexadecanal	yes	6 (31.58)	/	0.277764
hexadecane	no	15 (78.95)	6 (100)	0.540395
hexadecane	yes	4 (21.05)	/	0.540395
hexadecanoic acid	no	6 (31.58)	1 (16.67)	0.637154
hexadecanoic acid	yes	13 (68.42)	5 (83.33)	0.637154
hexadecanol	no	17 (89.47)	6 (100)	1
hexadecanol	yes	2 (10.53)	/	1
Hexadeceneamide	no	18 (94.74)	6 (100)	1
Hexadeceneamide	yes	1 (5.26)	/	1
hexahydrofarnesyl acetone	no	17 (89.47)	5 (83.33)	1
hexahydrofarnesyl acetone	yes	2 (10.53)	1 (16.67)	1
hexdecene	no	17 (89.47)	6 (100)	1
hexdecene	yes	2 (10.53)	/	1
hexen-1-ol	no	18 (94.74)	6 (100)	1
hexen-1-ol	yes	1 (5.26)	/	1
hotrienol	no	18 (94.74)	6 (100)	1
hotrienol	yes	1 (5.26)	/	1
humulene epoxyde II	no	18 (94.74)	4 (66.67)	0.132609
humulene epoxyde II	yes	1 (5.26)	2 (33.33)	0.132609
hydrofarnesyl acetone	no	17 (89.47)	6 (100)	1
hydrofarnesyl acetone	yes	2 (10.53)	/	1
Icosanoic acid (Arachidic acid)	no	16 (84.21)	3 (50)	0.124562
Icosanoic acid (Arachidic acid)	yes	3 (15.79)	3 (50)	0.124562
isocaryophyllene oxide	no	19 (100)	5 (83.33)	0.24
isocaryophyllene oxide	yes	/	1 (16.67)	0.24
isopropyl myristate	no	17 (89.47)	6 (100)	1
isopropyl myristate	yes	2 (10.53)	/	1
isospathulenol	no	16 (84.21)	6 (100)	0.553913
isospathulenol	yes	3 (15.79)	/	0.553913
Isothujone	no	19 (100)	5 (83.33)	0.24
Isothujone	yes	/	1 (16.67)	0.24
isovalencenol	no	18 (94.74)	6 (100)	1
isovalencenol	yes	1 (5.26)	/	1
l- selinene	no	17 (89.47)	5 (83.33)	1
l- selinene	yes	2 (10.53)	1 (16.67)	1
l-amorphene	no	18 (94.74)	6 (100)	1
l-amorphene	yes	1 (5.26)	/	1
lauric acid	no	15 (78.95)	6 (100)	0.540395
lauric acid	yes	4 (21.05)	/	0.540395
l-bisabolene oxide	no	18 (94.74)	6 (100)	1
l-bisabolene oxide	yes	1 (5.26)	/	1
l-cadinene	no	16 (84.21)	4 (66.67)	0.562281
l-cadinene	yes	3 (15.79)	2 (33.33)	0.562281
l-cadinol	no	15 (78.95)	6 (100)	0.540395
l-cadinol	yes	4 (21.05)	/	0.540395
l-calacorene	no	18 (94.74)	6 (100)	1
l-calacorene	yes	1 (5.26)	/	1
l-cedrene	no	18 (94.74)	6 (100)	1
l-cedrene	yes	1 (5.26)	/	1
l-copaen-4-ol	no	18 (94.74)	6 (100)	1
l-copaen-4-ol	yes	1 (5.26)	/	1
l-costol	no	17 (89.47)	3 (50)	0.0698475
l-costol	yes	2 (10.53)	3 (50)	0.0698475
l-cubebene	no	18 (94.74)	6 (100)	1
l-cubebene	yes	1 (5.26)	/	1
l-cyperene	no	18 (94.74)	6 (100)	1
l-cyperene	yes	1 (5.26)	/	1
ledene	no	19 (100)	5 (83.33)	0.24
ledene	yes	/	1 (16.67)	0.24
ledene oxide	no	18 (94.74)	4 (66.67)	0.132609
ledene oxide	yes	1 (5.26)	2 (33.33)	0.132609
ledol	no	17 (89.47)	6 (100)	1
ledol	yes	2 (10.53)	/	1
l-epi muurolol	no	18 (94.74)	6 (100)	1
l-epi muurolol	yes	1 (5.26)	/	1
l-farnesene	no	18 (94.74)	6 (100)	1
l-farnesene	yes	1 (5.26)	/	1
limonen-6-ol,pivalate	no	18 (94.74)	6 (100)	1
limonen-6-ol,pivalate	yes	1 (5.26)	/	1
limonene	no	18 (94.74)	6 (100)	1
limonene	yes	1 (5.26)	/	1
linalool	no	16 (84.21)	6 (100)	0.553913
linalool	yes	3 (15.79)	/	0.553913
l-ionone	no	19 (100)	4 (66.67)	0.05
l-ionone	yes	/	2 (33.33)	0.05
l-muurolene	no	17 (89.47)	5 (83.33)	1
l-muurolene	yes	2 (10.53)	1 (16.67)	1
longifolene	no	18 (94.74)	4 (66.67)	0.132609
longifolene	yes	1 (5.26)	2 (33.33)	0.132609
longipinocarveol	no	19 (100)	5 (83.33)	0.24
longipinocarveol	yes	/	1 (16.67)	0.24
l-terpinene	no	18 (94.74)	6 (100)	1
l-terpinene	yes	1 (5.26)	/	1
l-thujone	no	19 (100)	5 (83.33)	0.24
l-thujone	yes	/	1 (16.67)	0.24
l-valerenol	no	18 (94.74)	6 (100)	1
l-valerenol	yes	1 (5.26)	/	1
manoyl oxide	no	17 (89.47)	6 (100)	1
manoyl oxide	yes	2 (10.53)	/	1
Methyl (5Z,8Z,11Z,14Z)-icosa-5,8,11,14-tetraenoate (Methyl arachidonate)	no	18 (94.74)	6 (100)	1
Methyl (5Z,8Z,11Z,14Z)-icosa-5,8,11,14-tetraenoate (Methyl arachidonate)	yes	1 (5.26)	/	1
Methyl (7E,10E)-octadeca-7,10-dienoate	no	16 (84.21)	5 (83.33)	1
Methyl (7E,10E)-octadeca-7,10-dienoate	yes	3 (15.79)	1 (16.67)	1
Methyl (9E,12E)-octadeca-9,12-dienoate	no	19 (100)	4 (66.67)	0.05
Methyl (9E,12E)-octadeca-9,12-dienoate	yes	/	2 (33.33)	0.05
Methyl (9Z,12Z)-octadeca-9,12-dienoate	no	18 (94.74)	3 (50)	0.0312253
Methyl (9Z,12Z)-octadeca-9,12-dienoate	yes	1 (5.26)	3 (50)	0.0312253
Methyl (9Z,12Z,15Z)-octadeca-9,12,15-trienoate	no	19 (100)	5 (83.33)	0.24
Methyl (9Z,12Z,15Z)-octadeca-9,12,15-trienoate	yes	/	1 (16.67)	0.24
methyl (Z)-5,11,14,17-eicosatetraenoate	no	18 (94.74)	6 (100)	1
methyl (Z)-5,11,14,17-eicosatetraenoate	yes	1 (5.26)	/	1
methyl salicylate	no	18 (94.74)	6 (100)	1
methyl salicylate	yes	1 (5.26)	/	1
methyl tetradecanoate	no	18 (94.74)	6 (100)	1
methyl tetradecanoate	yes	1 (5.26)	/	1
methyleugenol	no	18 (94.74)	6 (100)	1
methyleugenol	yes	1 (5.26)	/	1
naphthalene	no	17 (89.47)	5 (83.33)	1
naphthalene	yes	2 (10.53)	1 (16.67)	1
n-dodecanol	no	18 (94.74)	6 (100)	1
n-dodecanol	yes	1 (5.26)	/	1
neophytadiene	no	18 (94.74)	6 (100)	1
neophytadiene	yes	1 (5.26)	/	1
nerol oxide	no	18 (94.74)	6 (100)	1
nerol oxide	yes	1 (5.26)	/	1
n-octanal	no	17 (89.47)	6 (100)	1
n-octanal	yes	2 (10.53)	/	1
nonacosane	no	13 (68.42)	4 (66.67)	1
nonacosane	yes	6 (31.58)	2 (33.33)	1
nonadecane	no	15 (78.95)	5 (83.33)	1
nonadecane	yes	4 (21.05)	1 (16.67)	1
nonanal	no	9 (47.37)	6 (100)	0.0507905
nonanal	yes	10 (52.63)	/	0.0507905
nonanoic acid	no	18 (94.74)	4 (66.67)	0.132609
nonanoic acid	yes	1 (5.26)	2 (33.33)	0.132609
nonyl alcohol	no	18 (94.74)	6 (100)	1
nonyl alcohol	yes	1 (5.26)	/	1
nonyl phenol	no	19 (100)	5 (83.33)	0.24
nonyl phenol	yes	/	1 (16.67)	0.24
nor-copaanone	no	17 (89.47)	5 (83.33)	1
nor-copaanone	yes	2 (10.53)	1 (16.67)	1
octacosane	no	15 (78.95)	6 (100)	0.540395
octacosane	yes	4 (21.05)	/	0.540395
octadec-9-enoic acid	no	15 (78.95)	6 (100)	0.540395
octadec-9-enoic acid	yes	4 (21.05)	/	0.540395
octadecan	no	14 (73.68)	6 (100)	0.288707
octadecan	yes	5 (26.32)	/	0.288707
octadecanal	no	18 (94.74)	6 (100)	1
octadecanal	yes	1 (5.26)	/	1
octadecanoic acid	no	17 (89.47)	6 (100)	1
octadecanoic acid	yes	2 (10.53)	/	1
octadecene	no	16 (84.21)	6 (100)	0.553913
octadecene	yes	3 (15.79)	/	0.553913
octanoic acid	no	18 (94.74)	6 (100)	1
octanoic acid	yes	1 (5.26)	/	1
octanol	no	18 (94.74)	6 (100)	1
octanol	yes	1 (5.26)	/	1
paeonol	no	18 (94.74)	5 (83.33)	0.43
paeonol	yes	1 (5.26)	1 (16.67)	0.43
palustrol	no	18 (94.74)	6 (100)	1
palustrol	yes	1 (5.26)	/	1
patchulene	no	18 (94.74)	6 (100)	1
patchulene	yes	1 (5.26)	/	1
p-cymen-8-ol	no	17 (89.47)	6 (100)	1
p-cymen-8-ol	yes	2 (10.53)	/	1
p-cymene	no	18 (94.74)	6 (100)	1
p-cymene	yes	1 (5.26)	/	1
p-cymenene	no	18 (94.74)	6 (100)	1
p-cymenene	yes	1 (5.26)	/	1
pentacosane	no	8 (42.11)	4 (66.67)	0.378261
pentacosane	yes	11 (57.89)	2 (33.33)	0.378261
pentadecan-2-one	no	18 (94.74)	6 (100)	1
pentadecan-2-one	yes	1 (5.26)	/	1
pentadecanal	no	15 (78.95)	5 (83.33)	1
pentadecanal	yes	4 (21.05)	1 (16.67)	1
pentadecane	no	18 (94.74)	6 (100)	1
pentadecane	yes	1 (5.26)	/	1
pentadecanoic acid	no	17 (89.47)	6 (100)	1
pentadecanoic acid	yes	2 (10.53)	/	1
pentadecene	no	17 (89.47)	6 (100)	1
pentadecene	yes	2 (10.53)	/	1
phenyl acetaldehyde	no	17 (89.47)	6 (100)	1
phenyl acetaldehyde	yes	2 (10.53)	/	1
Phthalic acid, hept-4-yl isobutyl ester)	no	18 (94.74)	6 (100)	1
Phthalic acid, hept-4-yl isobutyl ester)	yes	1 (5.26)	/	1
phthatic acid	no	18 (94.74)	4 (66.67)	0.132609
phthatic acid	yes	1 (5.26)	2 (33.33)	0.132609
phytol	no	9 (47.37)	1 (16.67)	0.344862
phytol	yes	10 (52.63)	5 (83.33)	0.344862
pulegone	no	18 (94.74)	5 (83.33)	0.43
pulegone	yes	1 (5.26)	1 (16.67)	0.43
p-vinyl-guiacol	no	18 (94.74)	6 (100)	1
p-vinyl-guiacol	yes	1 (5.26)	/	1
sabinene	no	18 (94.74)	6 (100)	1
sabinene	yes	1 (5.26)	/	1
safranal	no	15 (78.95)	6 (100)	0.540395
safranal	yes	4 (21.05)	/	0.540395
salvail-4 (14) -en-1-one	no	13 (68.42)	3 (50)	0.63004
salvail-4 (14) -en-1-one	yes	6 (31.58)	3 (50)	0.63004
salviadienol	no	19 (100)	5 (83.33)	0.24
salviadienol	yes	/	1 (16.67)	0.24
salvial-4(14)-en-1-one	no	19 (100)	4 (66.67)	0.05
salvial-4(14)-en-1-one	yes	/	2 (33.33)	0.05
santolina triene	no	18 (94.74)	6 (100)	1
santolina triene	yes	1 (5.26)	/	1
selina-3,7 (11) diene	no	18 (94.74)	6 (100)	1
selina-3,7 (11) diene	yes	1 (5.26)	/	1
sesquifallendrene	no	17 (89.47)	6 (100)	1
sesquifallendrene	yes	2 (10.53)	/	1
spathulenol	no	9 (47.37)	/	0.0570751
spathulenol	yes	10 (52.63)	6 (100)	0.0570751
ß-caryophyllene	no	7 (36.84)	1 (16.67)	0.623715
ß-caryophyllene	yes	12 (63.16)	5 (83.33)	0.623715
ß-copaene	no	18 (94.74)	6 (100)	1
ß-copaene	yes	1 (5.26)	/	1
ß-cubebene	no	18 (94.74)	6 (100)	1
ß-cubebene	yes	1 (5.26)	/	1
ß-damascenone	no	12 (63.16)	5 (83.33)	0.623715
ß-damascenone	yes	7 (36.84)	1 (16.67)	0.623715
ß-elemene	no	17 (89.47)	6 (100)	1
ß-elemene	yes	2 (10.53)	/	1
ß-myrcene	no	18 (94.74)	6 (100)	1
ß-myrcene	yes	1 (5.26)	/	1
ß-ylangene	no	17 (89.47)	6 (100)	1
ß-ylangene	yes	2 (10.53)	/	1
t-cadinol	no	16 (84.21)	6 (100)	0.553913
t-cadinol	yes	3 (15.79)	/	0.553913
terpinene-4-ol	no	18 (94.74)	5 (83.33)	0.43
terpinene-4-ol	yes	1 (5.26)	1 (16.67)	0.43
tetracosane	no	13 (68.42)	4 (66.67)	1
tetracosane	yes	6 (31.58)	2 (33.33)	1
tetradecanal	no	17 (89.47)	6 (100)	1
tetradecanal	yes	2 (10.53)	/	1
tetradecane	no	16 (84.21)	6 (100)	0.553913
tetradecane	yes	3 (15.79)	/	0.553913
tetradecanoic acid	no	17 (89.47)	4 (66.67)	0.233992
tetradecanoic acid	yes	2 (10.53)	2 (33.33)	0.233992
tetradecene	no	18 (94.74)	6 (100)	1
tetradecene	yes	1 (5.26)	/	1
texanol	no	18 (94.74)	6 (100)	1
texanol	yes	1 (5.26)	/	1
theaspirane A	no	17 (89.47)	4 (66.67)	0.233992
theaspirane A	yes	2 (10.53)	2 (33.33)	0.233992
theaspirane B	no	18 (94.74)	6 (100)	1
theaspirane B	yes	1 (5.26)	/	1
thunbergol	no	18 (94.74)	6 (100)	1
thunbergol	yes	1 (5.26)	/	1
thymol	no	16 (84.21)	6 (100)	0.553913
thymol	yes	3 (15.79)	/	0.553913
T-muurolol	no	14 (73.68)	6 (100)	0.288707
T-muurolol	yes	5 (26.32)	/	0.288707
torilenol	no	19 (100)	5 (83.33)	0.24
torilenol	yes	/	1 (16.67)	0.24
torreyol	no	17 (89.47)	2 (33.33)	0.0151327
torreyol	yes	2 (10.53)	4 (66.67)	0.0151327
trans linallool oxide	no	18 (94.74)	6 (100)	1
trans linallool oxide	yes	1 (5.26)	/	1
trans-3-caren-2-ol	no	18 (94.74)	6 (100)	1
trans-3-caren-2-ol	yes	1 (5.26)	/	1
trans-a-bergamotene	no	17 (89.47)	6 (100)	1
trans-a-bergamotene	yes	2 (10.53)	/	1
trans-cadinene ether	no	18 (94.74)	6 (100)	1
trans-cadinene ether	yes	1 (5.26)	/	1
trans-ß-farnesene	no	17 (89.47)	6 (100)	1
trans-ß-farnesene	yes	2 (10.53)	/	1
trans-valerenyl isovalerate	no	18 (94.74)	6 (100)	1
trans-valerenyl isovalerate	yes	1 (5.26)	/	1
tricos-9-ene	no	18 (94.74)	6 (100)	1
tricos-9-ene	yes	1 (5.26)	/	1
tricosane	no	11 (57.89)	2 (33.33)	0.378261
tricosane	yes	8 (42.11)	4 (66.67)	0.378261
tridecan-2-one	no	18 (94.74)	6 (100)	1
tridecan-2-one	yes	1 (5.26)	/	1
tridecanal	no	17 (89.47)	6 (100)	1
tridecanal	yes	2 (10.53)	/	1
tridecane	no	18 (94.74)	6 (100)	1
tridecane	yes	1 (5.26)	/	1
undecanal	no	16 (84.21)	6 (100)	0.553913
undecanal	yes	3 (15.79)	/	0.553913
valencene	no	18 (94.74)	6 (100)	1
valencene	yes	1 (5.26)	/	1
valerenal	no	18 (94.74)	6 (100)	1
valerenal	yes	1 (5.26)	/	1
vidiflorol	no	18 (94.74)	6 (100)	1
vidiflorol	yes	1 (5.26)	/	1
viridiflorol	no	18 (94.74)	6 (100)	1
viridiflorol	yes	1 (5.26)	/	1
vugarol B	no	18 (94.74)	6 (100)	1
vugarol B	yes	1 (5.26)	/	1
vulgarol B	no	18 (94.74)	6 (100)	1
vulgarol B	yes	1 (5.26)	/	1
widdrene	no	18 (94.74)	6 (100)	1
widdrene	yes	1 (5.26)	/	1
widdrol	no	18 (94.74)	6 (100)	1
widdrol	yes	1 (5.26)	/	1
z-octadec-9-en-1-ol	no	18 (94.74)	6 (100)	1
z-octadec-9-en-1-ol	yes	1 (5.26)	/	1
Z-valerenyl acetate	no	17 (89.47)	4 (66.67)	0.233992
Z-valerenyl acetate	yes	2 (10.53)	2 (33.33)	0.233992
δ elemene	no	16 (84.21)	6 (100)	0.553913
δ elemene	yes	3 (15.79)	/	0.553913

## Sheet: S. aureus
Chemical compound	Presence of compound	MIC≤500µg/mL	MIC≥500µg/mL
(8Z,11Z,14Z)-icosa-8,11,14-trienoic acid	no	25 (96.15)	2 (100)
(8Z,11Z,14Z)-icosa-8,11,14-trienoic acid	yes	1 (3.85)	/
(e)-2-nonenal	no	25 (96.15)	2 (100)
(e)-2-nonenal	yes	1 (3.85)	/
(E)-3,7,11,15-Tetramethylhexadec-2-en-1-ol	no	25 (96.15)	2 (100)
(E)-3,7,11,15-Tetramethylhexadec-2-en-1-ol	yes	1 (3.85)	/
(E)-b-damascenone	no	24 (92.31)	2 (100)
(E)-b-damascenone	yes	2 (7.69)	/
(E)-Octadec-2-enoic acid	no	25 (96.15)	2 (100)
(E)-Octadec-2-enoic acid	yes	1 (3.85)	/
(E,E) -2,4 - Decadienal	no	22 (84.62)	2 (100)
(E,E) -2,4 - Decadienal	yes	4 (15.38)	/
(E,E)-a-Farnesene	no	24 (92.31)	2 (100)
(E,E)-a-Farnesene	yes	2 (7.69)	/
(E,Z)-2,4-decadienal	no	25 (96.15)	2 (100)
(E,Z)-2,4-decadienal	yes	1 (3.85)	/
(z)-3-hexenyl isovalerate	no	25 (96.15)	2 (100)
(z)-3-hexenyl isovalerate	yes	1 (3.85)	/
(z)-9-octadecenoic acid	no	24 (92.31)	2 (100)
(z)-9-octadecenoic acid	yes	2 (7.69)	/
(Z)-b-damascenone	no	25 (96.15)	2 (100)
(Z)-b-damascenone	yes	1 (3.85)	/
(Z)-Hexadec-7-enal	no	25 (96.15)	2 (100)
(Z)-Hexadec-7-enal	yes	1 (3.85)	/
(z)-l-bisabolene epoxide	no	25 (96.15)	2 (100)
(z)-l-bisabolene epoxide	yes	1 (3.85)	/
(Z)-octadec-11-enoic acid	no	25 (96.15)	2 (100)
(Z)-octadec-11-enoic acid	yes	1 (3.85)	/
(Z)-octadec-9-enamide ((Z)-9-Octadecenamide)	no	24 (92.31)	2 (100)
(Z)-octadec-9-enamide ((Z)-9-Octadecenamide)	yes	2 (7.69)	/
(Z)-Octadec-9-enoic acid	no	25 (96.15)	2 (100)
(Z)-Octadec-9-enoic acid	yes	1 (3.85)	/
€-octen-2-al	no	25 (96.15)	2 (100)
€-octen-2-al	yes	1 (3.85)	/
1, 15, pentadecanediol	no	25 (96.15)	2 (100)
1, 15, pentadecanediol	yes	1 (3.85)	/
1,2,benzenedicarboxylic acid, bis (2-methylpropyl) ester	no	25 (96.15)	2 (100)
1,2,benzenedicarboxylic acid, bis (2-methylpropyl) ester	yes	1 (3.85)	/
1,2-dihydro-1,1,6-trimethylnapthalene	no	25 (96.15)	2 (100)
1,2-dihydro-1,1,6-trimethylnapthalene	yes	1 (3.85)	/
1,4,6-trimethyl-1,2-dihydro-napthalene	no	25 (96.15)	2 (100)
1,4,6-trimethyl-1,2-dihydro-napthalene	yes	1 (3.85)	/
1,5 epoxysalvial -4 (14) -ene	no	23 (88.46)	2 (100)
1,5 epoxysalvial -4 (14) -ene	yes	3 (11.54)	/
1,5,58 tetramethyl-12-oxabcyclo (9,1)dodeca-3,7 diene	no	24 (92.31)	2 (100)
1,5,58 tetramethyl-12-oxabcyclo (9,1)dodeca-3,7 diene	yes	2 (7.69)	/
1,5-epoxysalvial-4(14)-ene	no	20 (76.92)	1 (50)
1,5-epoxysalvial-4(14)-ene	yes	6 (23.08)	1 (50)
1,8-cineol	no	22 (84.62)	2 (100)
1,8-cineol	yes	4 (15.38)	/
10-epi-a-muurolol	no	25 (96.15)	2 (100)
10-epi-a-muurolol	yes	1 (3.85)	/
11,14,17-eicosalenoic acid methylestes	no	25 (96.15)	2 (100)
11,14,17-eicosalenoic acid methylestes	yes	1 (3.85)	/
13-epi-manool	no	25 (96.15)	2 (100)
13-epi-manool	yes	1 (3.85)	/
14-hydroxy-9-epi-(E)-caryophyllene	no	25 (96.15)	2 (100)
14-hydroxy-9-epi-(E)-caryophyllene	yes	1 (3.85)	/
14-hydroxy-a-muurolene	no	25 (96.15)	2 (100)
14-hydroxy-a-muurolene	yes	1 (3.85)	/
14-hyroxy-d-cadinene	no	25 (96.15)	2 (100)
14-hyroxy-d-cadinene	yes	1 (3.85)	/
1-Decylsulfanyldecane	no	25 (96.15)	1 (50)
1-Decylsulfanyldecane	yes	1 (3.85)	1 (50)
1-hexen-3-yne, 2,5,5,-trimethyl	no	25 (96.15)	2 (100)
1-hexen-3-yne, 2,5,5,-trimethyl	yes	1 (3.85)	/
1-nonanol	no	25 (96.15)	2 (100)
1-nonanol	yes	1 (3.85)	/
1-octen-3-0ne	no	25 (96.15)	2 (100)
1-octen-3-0ne	yes	1 (3.85)	/
2,3,3 trimethyl -2-cyclohexanone	no	25 (96.15)	2 (100)
2,3,3 trimethyl -2-cyclohexanone	yes	1 (3.85)	/
2,4 bis (1,1 dimethylethyl)phenol	no	25 (96.15)	2 (100)
2,4 bis (1,1 dimethylethyl)phenol	yes	1 (3.85)	/
2,4 E, E, heptadienal	no	24 (92.31)	2 (100)
2,4 E, E, heptadienal	yes	2 (7.69)	/
2,4,6-trimethylbenzaldehyde	no	25 (96.15)	2 (100)
2,4,6-trimethylbenzaldehyde	yes	1 (3.85)	/
2,6,10-Trimethyltetradecane	no	25 (96.15)	2 (100)
2,6,10-Trimethyltetradecane	yes	1 (3.85)	/
2-decenal*	no	25 (96.15)	2 (100)
2-decenal*	yes	1 (3.85)	/
2E, 6E, farnesol	no	25 (96.15)	2 (100)
2E, 6E, farnesol	yes	1 (3.85)	/
2-fenilacetaldehide	no	23 (88.46)	2 (100)
2-fenilacetaldehide	yes	3 (11.54)	/
2-heptanone	no	25 (96.15)	2 (100)
2-heptanone	yes	1 (3.85)	/
2-hexenal*	no	24 (92.31)	2 (100)
2-hexenal*	yes	2 (7.69)	/
2-hydroxy benzoic acid	no	25 (96.15)	2 (100)
2-hydroxy benzoic acid	yes	1 (3.85)	/
2-methyl propanoate	no	26 (100)	1 (50)
2-methyl propanoate	yes	/	1 (50)
2-Methylhexacosane	no	26 (100)	1 (50)
2-Methylhexacosane	yes	/	1 (50)
2-pentyl furan	no	19 (73.08)	2 (100)
2-pentyl furan	yes	7 (26.92)	/
2-Phenylethyl octadecanoate	no	20 (76.92)	2 (100)
2-Phenylethyl octadecanoate	yes	6 (23.08)	/
3,4-dimethyl-5-pentylidene-2(5H)-furanone	no	24 (92.31)	2 (100)
3,4-dimethyl-5-pentylidene-2(5H)-furanone	yes	2 (7.69)	/
3,7,11,15-Tetramethylhexadec-1-yn-3-ol	no	25 (96.15)	2 (100)
3,7,11,15-Tetramethylhexadec-1-yn-3-ol	yes	1 (3.85)	/
3-iso-thujopsanone	no	25 (96.15)	2 (100)
3-iso-thujopsanone	yes	1 (3.85)	/
3-Methyl-2-(3,7,11-trimethyldodecyl)furan	no	24 (92.31)	2 (100)
3-Methyl-2-(3,7,11-trimethyldodecyl)furan	yes	2 (7.69)	/
3-oxo-ß-ionone	no	25 (96.15)	2 (100)
3-oxo-ß-ionone	yes	1 (3.85)	/
4-ethenyl -2 methoxyphenol	no	24 (92.31)	2 (100)
4-ethenyl -2 methoxyphenol	yes	2 (7.69)	/
4-hydroxy-3-methoxybenzaldehyde	no	25 (96.15)	2 (100)
4-hydroxy-3-methoxybenzaldehyde	yes	1 (3.85)	/
4-oxo-a-ylangene	no	25 (96.15)	2 (100)
4-oxo-a-ylangene	yes	1 (3.85)	/
4-vinylguaiacol	no	23 (88.46)	2 (100)
4-vinylguaiacol	yes	3 (11.54)	/
5-Dodecyloxolan-2-one	no	24 (92.31)	2 (100)
5-Dodecyloxolan-2-one	yes	2 (7.69)	/
5-methylhexyl-2-methylbutanoate	no	25 (96.15)	2 (100)
5-methylhexyl-2-methylbutanoate	yes	1 (3.85)	/
6,10,14-trimethyl 2-pentadecanone	no	16 (61.54)	/
6,10,14-trimethyl 2-pentadecanone	yes	10 (38.46)	2 (100)
7,9-ditert-butyl-1-oxaspiro[4.5]deca-6,9-diene-2,8-dione	no	25 (96.15)	2 (100)
7,9-ditert-butyl-1-oxaspiro[4.5]deca-6,9-diene-2,8-dione	yes	1 (3.85)	/
7-epi-a-eudesmol	no	23 (88.46)	2 (100)
7-epi-a-eudesmol	yes	3 (11.54)	/
8-cedren-13-ol	no	25 (96.15)	2 (100)
8-cedren-13-ol	yes	1 (3.85)	/
a-bisabolol	no	21 (80.77)	2 (100)
a-bisabolol	yes	5 (19.23)	/
a-calarene	no	24 (92.31)	2 (100)
a-calarene	yes	2 (7.69)	/
acetophenone	no	24 (92.31)	2 (100)
acetophenone	yes	2 (7.69)	/
a-copaene	no	19 (73.08)	2 (100)
a-copaene	yes	7 (26.92)	/
a-cyperone	no	25 (96.15)	1 (50)
a-cyperone	yes	1 (3.85)	1 (50)
a-humulene	no	19 (73.08)	2 (100)
a-humulene	yes	7 (26.92)	/
a-linolenic acid ((Z,Z)-9,12-octadecadienoc acid)	no	18 (69.23)	2 (100)
a-linolenic acid ((Z,Z)-9,12-octadecadienoc acid)	yes	8 (30.77)	/
alpha-pinene	no	24 (92.31)	2 (100)
alpha-pinene	yes	2 (7.69)	/
aromadenderene oxide	no	18 (69.23)	2 (100)
aromadenderene oxide	yes	8 (30.77)	/
aromadendrene	no	23 (88.46)	2 (100)
aromadendrene	yes	3 (11.54)	/
aromadendrene oxide II	no	19 (73.08)	2 (100)
aromadendrene oxide II	yes	7 (26.92)	/
ar-turmenone	no	24 (92.31)	2 (100)
ar-turmenone	yes	2 (7.69)	/
a-terpineol	no	24 (92.31)	2 (100)
a-terpineol	yes	2 (7.69)	/
a-Ylangene	no	24 (92.31)	2 (100)
a-Ylangene	yes	2 (7.69)	/
b burbonene	no	24 (92.31)	2 (100)
b burbonene	yes	2 (7.69)	/
b ionone	no	18 (69.23)	2 (100)
b ionone	yes	8 (30.77)	/
b selinene	no	21 (80.77)	2 (100)
b selinene	yes	5 (19.23)	/
b-acoradiene	no	25 (96.15)	2 (100)
b-acoradiene	yes	1 (3.85)	/
b-atlantone	no	25 (96.15)	2 (100)
b-atlantone	yes	1 (3.85)	/
b-bisabolene	no	25 (96.15)	2 (100)
b-bisabolene	yes	1 (3.85)	/
b-calacorene	no	25 (96.15)	2 (100)
b-calacorene	yes	1 (3.85)	/
benzaldehyde	no	22 (84.62)	2 (100)
benzaldehyde	yes	4 (15.38)	/
benzene acetaldehyde	no	24 (92.31)	2 (100)
benzene acetaldehyde	yes	2 (7.69)	/
benzothiazole	no	25 (96.15)	2 (100)
benzothiazole	yes	1 (3.85)	/
benzyl alcohol	no	24 (92.31)	2 (100)
benzyl alcohol	yes	2 (7.69)	/
benzyl benzoate	no	21 (80.77)	2 (100)
benzyl benzoate	yes	5 (19.23)	/
bergamotol	no	24 (92.31)	2 (100)
bergamotol	yes	2 (7.69)	/
b-eudesmol	no	18 (69.23)	2 (100)
b-eudesmol	yes	8 (30.77)	/
b-gurjunene	no	24 (92.31)	2 (100)
b-gurjunene	yes	2 (7.69)	/
b-himachalene	no	25 (96.15)	2 (100)
b-himachalene	yes	1 (3.85)	/
bicycloelemene	no	23 (88.46)	2 (100)
bicycloelemene	yes	3 (11.54)	/
bicyclogermacrene	no	20 (76.92)	2 (100)
bicyclogermacrene	yes	6 (23.08)	/
b-oplopenone	no	25 (96.15)	2 (100)
b-oplopenone	yes	1 (3.85)	/
borenol	no	24 (92.31)	2 (100)
borenol	yes	2 (7.69)	/
boronal	no	24 (92.31)	1 (50)
boronal	yes	2 (7.69)	1 (50)
b-santalene	no	24 (92.31)	2 (100)
b-santalene	yes	2 (7.69)	/
butanoic acid-2-methyl,e-methyl butyl	no	25 (96.15)	2 (100)
butanoic acid-2-methyl,e-methyl butyl	yes	1 (3.85)	/
butylated hydroxytoluene	no	25 (96.15)	2 (100)
butylated hydroxytoluene	yes	1 (3.85)	/
cadalene	no	25 (96.15)	2 (100)
cadalene	yes	1 (3.85)	/
calarene	no	23 (88.46)	2 (100)
calarene	yes	3 (11.54)	/
camphor	no	21 (80.77)	/
camphor	yes	5 (19.23)	2 (100)
caryophylla-2(12),6(13)-dien-5a-ol	no	25 (96.15)	2 (100)
caryophylla-2(12),6(13)-dien-5a-ol	yes	1 (3.85)	/
caryophylla-2(12),6-dien-5b-ol	no	24 (92.31)	2 (100)
caryophylla-2(12),6-dien-5b-ol	yes	2 (7.69)	/
caryophylla-4(12),8(13)-dien-5a-ol	no	24 (92.31)	2 (100)
caryophylla-4(12),8(13)-dien-5a-ol	yes	2 (7.69)	/
caryophyllene	no	25 (96.15)	2 (100)
caryophyllene	yes	1 (3.85)	/
caryophyllene oxide	no	13 (50)	2 (100)
caryophyllene oxide	yes	13 (50)	/
caryophyllenol II	no	21 (80.77)	2 (100)
caryophyllenol II	yes	5 (19.23)	/
cedrol	no	25 (96.15)	2 (100)
cedrol	yes	1 (3.85)	/
chryasnthemic acid	no	23 (88.46)	1 (50)
chryasnthemic acid	yes	3 (11.54)	1 (50)
cis-3-Pinanone	no	25 (96.15)	2 (100)
cis-3-Pinanone	yes	1 (3.85)	/
cis-a-copaen-8-ol	no	25 (96.15)	2 (100)
cis-a-copaen-8-ol	yes	1 (3.85)	/
cis-cadinene ether	no	25 (96.15)	2 (100)
cis-cadinene ether	yes	1 (3.85)	/
cis-geranyl acetone	no	23 (88.46)	2 (100)
cis-geranyl acetone	yes	3 (11.54)	/
cis-ß-farnesene	no	24 (92.31)	2 (100)
cis-ß-farnesene	yes	2 (7.69)	/
cis-ß-ocimene*	no	25 (96.15)	2 (100)
cis-ß-ocimene*	yes	1 (3.85)	/
Citronellol	no	25 (96.15)	2 (100)
Citronellol	yes	1 (3.85)	/
cycloocta-1,3-diene	no	24 (92.31)	2 (100)
cycloocta-1,3-diene	yes	2 (7.69)	/
cyclosativene	no	23 (88.46)	2 (100)
cyclosativene	yes	3 (11.54)	/
d-cadinene	no	23 (88.46)	2 (100)
d-cadinene	yes	3 (11.54)	/
decanal	no	17 (65.38)	2 (100)
decanal	yes	9 (34.62)	/
dehydroabietane	no	25 (96.15)	2 (100)
dehydroabietane	yes	1 (3.85)	/
d-guurjunene	no	25 (96.15)	2 (100)
d-guurjunene	yes	1 (3.85)	/
Dibutyl benzene-1,2-dicarboxylate	no	24 (92.31)	2 (100)
Dibutyl benzene-1,2-dicarboxylate	yes	2 (7.69)	/
dihydroactinidiolide	no	24 (92.31)	2 (100)
dihydroactinidiolide	yes	2 (7.69)	/
dihydro-cis-l-copaene--8-ol	no	24 (92.31)	2 (100)
dihydro-cis-l-copaene--8-ol	yes	2 (7.69)	/
dihydroedulan I	no	23 (88.46)	1 (50)
dihydroedulan I	yes	3 (11.54)	1 (50)
dihydroedulan II	no	24 (92.31)	2 (100)
dihydroedulan II	yes	2 (7.69)	/
diisobutyl phatalate	no	25 (96.15)	2 (100)
diisobutyl phatalate	yes	1 (3.85)	/
docosane	no	22 (84.62)	2 (100)
docosane	yes	4 (15.38)	/
dodecanal	no	25 (96.15)	2 (100)
dodecanal	yes	1 (3.85)	/
dodecanoic acid	no	22 (84.62)	2 (100)
dodecanoic acid	yes	4 (15.38)	/
dodecene-1	no	25 (96.15)	2 (100)
dodecene-1	yes	1 (3.85)	/
Dotriacontane	no	25 (96.15)	2 (100)
Dotriacontane	yes	1 (3.85)	/
e-2-tetradecen-1ol	no	25 (96.15)	2 (100)
e-2-tetradecen-1ol	yes	1 (3.85)	/
eicosane	no	21 (80.77)	2 (100)
eicosane	yes	5 (19.23)	/
E-nerodilol	no	24 (92.31)	2 (100)
E-nerodilol	yes	2 (7.69)	/
epoxy-allo aromadendren	no	24 (92.31)	2 (100)
epoxy-allo aromadendren	yes	2 (7.69)	/
eremofphyllene	no	25 (96.15)	2 (100)
eremofphyllene	yes	1 (3.85)	/
eremophilene	no	25 (96.15)	2 (100)
eremophilene	yes	1 (3.85)	/
ethyl chrysanthemate	no	25 (96.15)	2 (100)
ethyl chrysanthemate	yes	1 (3.85)	/
ethyl linoleate	no	22 (84.62)	2 (100)
ethyl linoleate	yes	4 (15.38)	/
eudesma-3,7(11)-diene	no	24 (92.31)	1 (50)
eudesma-3,7(11)-diene	yes	2 (7.69)	1 (50)
eudesma-4(15),7-dien-4-b-ol	no	24 (92.31)	1 (50)
eudesma-4(15),7-dien-4-b-ol	yes	2 (7.69)	1 (50)
eugenol	no	24 (92.31)	2 (100)
eugenol	yes	2 (7.69)	/
farnesyl acetone	no	22 (84.62)	2 (100)
farnesyl acetone	yes	4 (15.38)	/
fokienol	no	25 (96.15)	2 (100)
fokienol	yes	1 (3.85)	/
fonenol	no	25 (96.15)	2 (100)
fonenol	yes	1 (3.85)	/
g-cadinene	no	20 (76.92)	2 (100)
g-cadinene	yes	6 (23.08)	/
g-elemene	no	24 (92.31)	2 (100)
g-elemene	yes	2 (7.69)	/
geraniol	no	25 (96.15)	2 (100)
geraniol	yes	1 (3.85)	/
geranyl geraniol	no	25 (96.15)	2 (100)
geranyl geraniol	yes	1 (3.85)	/
geranylterpinene	no	25 (96.15)	2 (100)
geranylterpinene	yes	1 (3.85)	/
germacra-4 (15),5,10 (14)-trien-1B-ol	no	25 (96.15)	2 (100)
germacra-4 (15),5,10 (14)-trien-1B-ol	yes	1 (3.85)	/
germacrene A	no	24 (92.31)	2 (100)
germacrene A	yes	2 (7.69)	/
germacrene B	no	21 (80.77)	2 (100)
germacrene B	yes	5 (19.23)	/
germacrene D	no	16 (61.54)	2 (100)
germacrene D	yes	10 (38.46)	/
germacrone	no	25 (96.15)	2 (100)
germacrone	yes	1 (3.85)	/
globulol	no	22 (84.62)	1 (50)
globulol	yes	4 (15.38)	1 (50)
g-muurolene	no	21 (80.77)	2 (100)
g-muurolene	yes	5 (19.23)	/
g-terpinene	no	24 (92.31)	2 (100)
g-terpinene	yes	2 (7.69)	/
guaicaol	no	25 (96.15)	2 (100)
guaicaol	yes	1 (3.85)	/
guaiol	no	21 (80.77)	1 (50)
guaiol	yes	5 (19.23)	1 (50)
g-ylangene	no	24 (92.31)	2 (100)
g-ylangene	yes	2 (7.69)	/
henicosane	no	20 (76.92)	2 (100)
henicosane	yes	6 (23.08)	/
hentriacontane	no	22 (84.62)	2 (100)
hentriacontane	yes	4 (15.38)	/
heptacosane	no	13 (50)	2 (100)
heptacosane	yes	13 (50)	/
Heptadecan-1-ol	no	24 (92.31)	2 (100)
Heptadecan-1-ol	yes	2 (7.69)	/
heptadecane	no	25 (96.15)	2 (100)
heptadecane	yes	1 (3.85)	/
heptadecene	no	25 (96.15)	2 (100)
heptadecene	yes	1 (3.85)	/
heptatriacontan-1-ol	no	24 (92.31)	2 (100)
heptatriacontan-1-ol	yes	2 (7.69)	/
hexacosane	no	22 (84.62)	2 (100)
hexacosane	yes	4 (15.38)	/
hexadec-3-ene	no	25 (96.15)	2 (100)
hexadec-3-ene	yes	1 (3.85)	/
hexadecanal	no	21 (80.77)	2 (100)
hexadecanal	yes	5 (19.23)	/
hexadecane	no	24 (92.31)	2 (100)
hexadecane	yes	2 (7.69)	/
hexadecanoic acid	no	8 (30.77)	/
hexadecanoic acid	yes	18 (69.23)	2 (100)
hexadecanol	no	24 (92.31)	2 (100)
hexadecanol	yes	2 (7.69)	/
Hexadeceneamide	no	25 (96.15)	2 (100)
Hexadeceneamide	yes	1 (3.85)	/
hexahydrofarnesyl acetone	no	21 (80.77)	2 (100)
hexahydrofarnesyl acetone	yes	5 (19.23)	/
hexdecene	no	24 (92.31)	2 (100)
hexdecene	yes	2 (7.69)	/
hexen-1-ol	no	25 (96.15)	2 (100)
hexen-1-ol	yes	1 (3.85)	/
hotrienol	no	25 (96.15)	2 (100)
hotrienol	yes	1 (3.85)	/
humulene epoxyde II	no	21 (80.77)	2 (100)
humulene epoxyde II	yes	5 (19.23)	/
hydrofarnesyl acetone	no	24 (92.31)	2 (100)
hydrofarnesyl acetone	yes	2 (7.69)	/
Icosanoic acid (Arachidic acid)	no	20 (76.92)	1 (50)
Icosanoic acid (Arachidic acid)	yes	6 (23.08)	1 (50)
indole	no	25 (96.15)	2 (100)
indole	yes	1 (3.85)	/
isocaryophyllene oxide	no	25 (96.15)	2 (100)
isocaryophyllene oxide	yes	1 (3.85)	/
iso-Longifolene	no	25 (96.15)	2 (100)
iso-Longifolene	yes	1 (3.85)	/
isopropyl myristate	no	24 (92.31)	2 (100)
isopropyl myristate	yes	2 (7.69)	/
isospathulenol	no	22 (84.62)	2 (100)
isospathulenol	yes	4 (15.38)	/
Isothujone	no	25 (96.15)	2 (100)
Isothujone	yes	1 (3.85)	/
isovalencenol	no	25 (96.15)	2 (100)
isovalencenol	yes	1 (3.85)	/
l- selinene	no	23 (88.46)	1 (50)
l- selinene	yes	3 (11.54)	1 (50)
lauric acid	no	25 (96.15)	2 (100)
lauric acid	yes	1 (3.85)	/
l-bisabolene oxide	no	23 (88.46)	2 (100)
l-bisabolene oxide	yes	3 (11.54)	/
l-cadinene	no	22 (84.62)	1 (50)
l-cadinene	yes	4 (15.38)	1 (50)
l-cadinol	no	24 (92.31)	1 (50)
l-cadinol	yes	2 (7.69)	1 (50)
l-calacorene	no	25 (96.15)	2 (100)
l-calacorene	yes	1 (3.85)	/
l-cedrene	no	25 (96.15)	2 (100)
l-cedrene	yes	1 (3.85)	/
l-costol	no	22 (84.62)	/
l-costol	yes	4 (15.38)	2 (100)
l-cubebene	no	25 (96.15)	2 (100)
l-cubebene	yes	1 (3.85)	/
l-cyperene	no	25 (96.15)	2 (100)
l-cyperene	yes	1 (3.85)	/
ledene	no	25 (96.15)	2 (100)
ledene	yes	1 (3.85)	/
ledene oxide	no	23 (88.46)	1 (50)
ledene oxide	yes	3 (11.54)	1 (50)
ledol	no	24 (92.31)	2 (100)
ledol	yes	2 (7.69)	/
l-epi muurolol	no	25 (96.15)	2 (100)
l-epi muurolol	yes	1 (3.85)	/
l-farnesene	no	24 (92.31)	2 (100)
l-farnesene	yes	2 (7.69)	/
l-guaiene (a-bulnesene)	no	25 (96.15)	2 (100)
l-guaiene (a-bulnesene)	yes	1 (3.85)	/
limonen-6-ol,pivalate	no	25 (96.15)	2 (100)
limonen-6-ol,pivalate	yes	1 (3.85)	/
limonene	no	22 (84.62)	2 (100)
limonene	yes	4 (15.38)	/
linalool	no	22 (84.62)	2 (100)
linalool	yes	4 (15.38)	/
l-ionone	no	25 (96.15)	1 (50)
l-ionone	yes	1 (3.85)	1 (50)
l-muurolene	no	24 (92.31)	2 (100)
l-muurolene	yes	2 (7.69)	/
longifolene	no	23 (88.46)	1 (50)
longifolene	yes	3 (11.54)	1 (50)
longipinocarveol	no	25 (96.15)	2 (100)
longipinocarveol	yes	1 (3.85)	/
l-terpinene	no	25 (96.15)	2 (100)
l-terpinene	yes	1 (3.85)	/
l-thujone	no	25 (96.15)	2 (100)
l-thujone	yes	1 (3.85)	/
l-valerenol	no	25 (96.15)	2 (100)
l-valerenol	yes	1 (3.85)	/
manoyl oxide	no	24 (92.31)	2 (100)
manoyl oxide	yes	2 (7.69)	/
mayristicine	no	25 (96.15)	2 (100)
mayristicine	yes	1 (3.85)	/
Methyl (5Z,8Z,11Z,14Z)-icosa-5,8,11,14-tetraenoate (Methyl arachidonate)	no	24 (92.31)	2 (100)
Methyl (5Z,8Z,11Z,14Z)-icosa-5,8,11,14-tetraenoate (Methyl arachidonate)	yes	2 (7.69)	/
Methyl (7E,10E)-octadeca-7,10-dienoate	no	22 (84.62)	1 (50)
Methyl (7E,10E)-octadeca-7,10-dienoate	yes	4 (15.38)	1 (50)
Methyl (9E,12E)-octadeca-9,12-dienoate	no	24 (92.31)	2 (100)
Methyl (9E,12E)-octadeca-9,12-dienoate	yes	2 (7.69)	/
Methyl (9Z,12Z)-octadeca-9,12-dienoate	no	22 (84.62)	1 (50)
Methyl (9Z,12Z)-octadeca-9,12-dienoate	yes	4 (15.38)	1 (50)
Methyl (9Z,12Z,15Z)-octadeca-9,12,15-trienoate	no	25 (96.15)	2 (100)
Methyl (9Z,12Z,15Z)-octadeca-9,12,15-trienoate	yes	1 (3.85)	/
methyl (Z)-5,11,14,17-eicosatetraenoate	no	25 (96.15)	2 (100)
methyl (Z)-5,11,14,17-eicosatetraenoate	yes	1 (3.85)	/
methyl salicylate	no	23 (88.46)	2 (100)
methyl salicylate	yes	3 (11.54)	/
methyl tetradecanoate	no	25 (96.15)	2 (100)
methyl tetradecanoate	yes	1 (3.85)	/
methyleugenol	no	25 (96.15)	2 (100)
methyleugenol	yes	1 (3.85)	/
naphthalene	no	25 (96.15)	1 (50)
naphthalene	yes	1 (3.85)	1 (50)
neophytadiene	no	25 (96.15)	2 (100)
neophytadiene	yes	1 (3.85)	/
nerol oxide	no	25 (96.15)	2 (100)
nerol oxide	yes	1 (3.85)	/
n-heptanal	no	25 (96.15)	2 (100)
n-heptanal	yes	1 (3.85)	/
n-octanal	no	23 (88.46)	2 (100)
n-octanal	yes	3 (11.54)	/
nonacosane	no	17 (65.38)	2 (100)
nonacosane	yes	9 (34.62)	/
nonadecane	no	23 (88.46)	2 (100)
nonadecane	yes	3 (11.54)	/
nonanal	no	16 (61.54)	2 (100)
nonanal	yes	10 (38.46)	/
nonanoic acid	no	23 (88.46)	2 (100)
nonanoic acid	yes	3 (11.54)	/
nonyl phenol	no	25 (96.15)	2 (100)
nonyl phenol	yes	1 (3.85)	/
nootkatone	no	25 (96.15)	2 (100)
nootkatone	yes	1 (3.85)	/
nor-copaanone	no	23 (88.46)	2 (100)
nor-copaanone	yes	3 (11.54)	/
octacosane	no	21 (80.77)	2 (100)
octacosane	yes	5 (19.23)	/
octadec-9-enoic acid	no	22 (84.62)	2 (100)
octadec-9-enoic acid	yes	4 (15.38)	/
octadecan	no	22 (84.62)	2 (100)
octadecan	yes	4 (15.38)	/
Octadecan-1-ol	no	25 (96.15)	2 (100)
Octadecan-1-ol	yes	1 (3.85)	/
octadecanal	no	25 (96.15)	2 (100)
octadecanal	yes	1 (3.85)	/
octadecanoic acid	no	23 (88.46)	2 (100)
octadecanoic acid	yes	3 (11.54)	/
octadecene	no	24 (92.31)	2 (100)
octadecene	yes	2 (7.69)	/
olealdehyde	no	25 (96.15)	2 (100)
olealdehyde	yes	1 (3.85)	/
paeonol	no	24 (92.31)	1 (50)
paeonol	yes	2 (7.69)	1 (50)
palustrol	no	25 (96.15)	2 (100)
palustrol	yes	1 (3.85)	/
patchulene	no	25 (96.15)	2 (100)
patchulene	yes	1 (3.85)	/
p-cymen-8-ol	no	24 (92.31)	2 (100)
p-cymen-8-ol	yes	2 (7.69)	/
p-cymene	no	23 (88.46)	2 (100)
p-cymene	yes	3 (11.54)	/
pentacosane	no	12 (46.15)	2 (100)
pentacosane	yes	14 (53.85)	/
pentadecan-2-one	no	24 (92.31)	2 (100)
pentadecan-2-one	yes	2 (7.69)	/
pentadecanal	no	21 (80.77)	2 (100)
pentadecanal	yes	5 (19.23)	/
pentadecanoic acid	no	24 (92.31)	2 (100)
pentadecanoic acid	yes	2 (7.69)	/
pentadecene	no	23 (88.46)	2 (100)
pentadecene	yes	3 (11.54)	/
phenyl acetaldehyde	no	24 (92.31)	2 (100)
phenyl acetaldehyde	yes	2 (7.69)	/
Phthalic acid, hept-4-yl isobutyl ester)	no	24 (92.31)	2 (100)
Phthalic acid, hept-4-yl isobutyl ester)	yes	2 (7.69)	/
phthatic acid	no	24 (92.31)	1 (50)
phthatic acid	yes	2 (7.69)	1 (50)
phytol	no	9 (34.62)	1 (50)
phytol	yes	17 (65.38)	1 (50)
pulegone	no	24 (92.31)	2 (100)
pulegone	yes	2 (7.69)	/
p-vinyl-guiacol	no	25 (96.15)	2 (100)
p-vinyl-guiacol	yes	1 (3.85)	/
sabinene	no	25 (96.15)	2 (100)
sabinene	yes	1 (3.85)	/
safranal	no	21 (80.77)	2 (100)
safranal	yes	5 (19.23)	/
salvail-4 (14) -en-1-one	no	16 (61.54)	/
salvail-4 (14) -en-1-one	yes	10 (38.46)	2 (100)
salviadienol	no	25 (96.15)	2 (100)
salviadienol	yes	1 (3.85)	/
salvial-4(14)-en-1-one	no	24 (92.31)	2 (100)
salvial-4(14)-en-1-one	yes	2 (7.69)	/
santolina triene	no	25 (96.15)	2 (100)
santolina triene	yes	1 (3.85)	/
selina-3,7 (11) diene	no	25 (96.15)	2 (100)
selina-3,7 (11) diene	yes	1 (3.85)	/
sesquifallendrene	no	25 (96.15)	2 (100)
sesquifallendrene	yes	1 (3.85)	/
spathulenol	no	9 (34.62)	/
spathulenol	yes	17 (65.38)	2 (100)
squalene	no	25 (96.15)	2 (100)
squalene	yes	1 (3.85)	/
ß-caryophyllene	no	9 (34.62)	/
ß-caryophyllene	yes	17 (65.38)	2 (100)
ß-copaene	no	24 (92.31)	2 (100)
ß-copaene	yes	2 (7.69)	/
ß-damascenone	no	16 (61.54)	2 (100)
ß-damascenone	yes	10 (38.46)	/
ß-elemene	no	24 (92.31)	2 (100)
ß-elemene	yes	2 (7.69)	/
ß-myrcene	no	25 (96.15)	2 (100)
ß-myrcene	yes	1 (3.85)	/
ß-ylangene	no	24 (92.31)	2 (100)
ß-ylangene	yes	2 (7.69)	/
t-cadinol	no	23 (88.46)	1 (50)
t-cadinol	yes	3 (11.54)	1 (50)
terpinene-4-ol	no	24 (92.31)	2 (100)
terpinene-4-ol	yes	2 (7.69)	/
tetracosane	no	18 (69.23)	2 (100)
tetracosane	yes	8 (30.77)	/
tetradecanal	no	23 (88.46)	2 (100)
tetradecanal	yes	3 (11.54)	/
tetradecane	no	24 (92.31)	2 (100)
tetradecane	yes	2 (7.69)	/
tetradecanoic acid	no	20 (76.92)	2 (100)
tetradecanoic acid	yes	6 (23.08)	/
tetradecene	no	25 (96.15)	2 (100)
tetradecene	yes	1 (3.85)	/
texanol	no	25 (96.15)	2 (100)
texanol	yes	1 (3.85)	/
theaspirane A	no	23 (88.46)	1 (50)
theaspirane A	yes	3 (11.54)	1 (50)
theaspirane B	no	25 (96.15)	2 (100)
theaspirane B	yes	1 (3.85)	/
thunbergol	no	24 (92.31)	1 (50)
thunbergol	yes	2 (7.69)	1 (50)
thymol	no	22 (84.62)	2 (100)
thymol	yes	4 (15.38)	/
thymol methyl ester	no	25 (96.15)	2 (100)
thymol methyl ester	yes	1 (3.85)	/
T-muurolol	no	22 (84.62)	2 (100)
T-muurolol	yes	4 (15.38)	/
torilenol	no	25 (96.15)	2 (100)
torilenol	yes	1 (3.85)	/
torreyol	no	21 (80.77)	1 (50)
torreyol	yes	5 (19.23)	1 (50)
trans linallool oxide	no	25 (96.15)	2 (100)
trans linallool oxide	yes	1 (3.85)	/
trans-3-caren-2-ol	no	25 (96.15)	2 (100)
trans-3-caren-2-ol	yes	1 (3.85)	/
trans-a-bergamotene	no	23 (88.46)	2 (100)
trans-a-bergamotene	yes	3 (11.54)	/
trans-cadinene ether	no	25 (96.15)	2 (100)
trans-cadinene ether	yes	1 (3.85)	/
trans-ß-farnesene	no	23 (88.46)	2 (100)
trans-ß-farnesene	yes	3 (11.54)	/
trans-valerenyl isovalerate	no	25 (96.15)	2 (100)
trans-valerenyl isovalerate	yes	1 (3.85)	/
triacontane	no	25 (96.15)	2 (100)
triacontane	yes	1 (3.85)	/
tricos-9-ene	no	25 (96.15)	2 (100)
tricos-9-ene	yes	1 (3.85)	/
tricosane	no	15 (57.69)	1 (50)
tricosane	yes	11 (42.31)	1 (50)
tridecan-2-one	no	25 (96.15)	2 (100)
tridecan-2-one	yes	1 (3.85)	/
tridecanal	no	25 (96.15)	2 (100)
tridecanal	yes	1 (3.85)	/
undecanal	no	23 (88.46)	2 (100)
undecanal	yes	3 (11.54)	/
undecanoic acid	no	25 (96.15)	2 (100)
undecanoic acid	yes	1 (3.85)	/
valencene	no	25 (96.15)	2 (100)
valencene	yes	1 (3.85)	/
valerenal	no	25 (96.15)	2 (100)
valerenal	yes	1 (3.85)	/
viridiflorol	no	25 (96.15)	2 (100)
viridiflorol	yes	1 (3.85)	/
vugarol B	no	25 (96.15)	2 (100)
vugarol B	yes	1 (3.85)	/
vulgarone B	no	25 (96.15)	2 (100)
vulgarone B	yes	1 (3.85)	/
widdrene	no	24 (92.31)	2 (100)
widdrene	yes	2 (7.69)	/
widdrol	no	24 (92.31)	2 (100)
widdrol	yes	2 (7.69)	/
y-dodecalactone	no	25 (96.15)	2 (100)
y-dodecalactone	yes	1 (3.85)	/
z-octadec-9-en-1-ol	no	25 (96.15)	2 (100)
z-octadec-9-en-1-ol	yes	1 (3.85)	/
Z-valerenyl acetate	no	22 (84.62)	1 (50)
Z-valerenyl acetate	yes	4 (15.38)	1 (50)
δ elemene	no	23 (88.46)	2 (100)
δ elemene	yes	3 (11.54)	/
δ³-Carene	no	25 (96.15)	2 (100)
δ³-Carene	yes	1 (3.85)	/

## Sheet: E. faecalis
Chemical compound	Presence of compound	MIC≤500µg/mL
(e)-2-nonenal	no	12 (92.31)
(e)-2-nonenal	yes	1 (7.69)
(E,E) -2,4 - Decadienal	no	9 (69.23)
(E,E) -2,4 - Decadienal	yes	4 (30.77)
(E,E)-a-Farnesene	no	11 (84.62)
(E,E)-a-Farnesene	yes	2 (15.38)
(E,Z)-2,4-decadienal	no	12 (92.31)
(E,Z)-2,4-decadienal	yes	1 (7.69)
(z)-3-hexenyl isovalerate	no	12 (92.31)
(z)-3-hexenyl isovalerate	yes	1 (7.69)
(z)-9-octadecenoic acid	no	12 (92.31)
(z)-9-octadecenoic acid	yes	1 (7.69)
(Z)-b-damascenone	no	12 (92.31)
(Z)-b-damascenone	yes	1 (7.69)
€-octen-2-al	no	12 (92.31)
€-octen-2-al	yes	1 (7.69)
1, 15, pentadecanediol	no	12 (92.31)
1, 15, pentadecanediol	yes	1 (7.69)
1,2-dihydro-1,1,6-trimethylnapthalene	no	12 (92.31)
1,2-dihydro-1,1,6-trimethylnapthalene	yes	1 (7.69)
1,4,6-trimethyl-1,2-dihydro-napthalene	no	12 (92.31)
1,4,6-trimethyl-1,2-dihydro-napthalene	yes	1 (7.69)
1,5 epoxysalvial -4 (14) -ene	no	12 (92.31)
1,5 epoxysalvial -4 (14) -ene	yes	1 (7.69)
1,5,58 tetramethyl-12-oxabcyclo (9,1)dodeca-3,7 diene	no	11 (84.62)
1,5,58 tetramethyl-12-oxabcyclo (9,1)dodeca-3,7 diene	yes	2 (15.38)
1,5-epoxysalvial-4(14)-ene	no	12 (92.31)
1,5-epoxysalvial-4(14)-ene	yes	1 (7.69)
11,14,17-eicosalenoic acid methylestes	no	12 (92.31)
11,14,17-eicosalenoic acid methylestes	yes	1 (7.69)
1-nonanol	no	12 (92.31)
1-nonanol	yes	1 (7.69)
2,3,3 trimethyl -2-cyclohexanone	no	12 (92.31)
2,3,3 trimethyl -2-cyclohexanone	yes	1 (7.69)
2,4 bis (1,1 dimethylethyl)phenol	no	12 (92.31)
2,4 bis (1,1 dimethylethyl)phenol	yes	1 (7.69)
2,4 E, E, heptadienal	no	12 (92.31)
2,4 E, E, heptadienal	yes	1 (7.69)
2,4,6-trimethylbenzaldehyde	no	12 (92.31)
2,4,6-trimethylbenzaldehyde	yes	1 (7.69)
2-decenal*	no	12 (92.31)
2-decenal*	yes	1 (7.69)
2E, 6E, farnesol	no	12 (92.31)
2E, 6E, farnesol	yes	1 (7.69)
2-fenilacetaldehide	no	10 (76.92)
2-fenilacetaldehide	yes	3 (23.08)
2-heptanone	no	12 (92.31)
2-heptanone	yes	1 (7.69)
2-hexenal*	no	11 (84.62)
2-hexenal*	yes	2 (15.38)
2-hydroxy benzoic acid	no	12 (92.31)
2-hydroxy benzoic acid	yes	1 (7.69)
2-pentyl furan	no	7 (53.85)
2-pentyl furan	yes	6 (46.15)
3-iso-thujopsanone	no	12 (92.31)
3-iso-thujopsanone	yes	1 (7.69)
3-oxo-ß-ionone	no	12 (92.31)
3-oxo-ß-ionone	yes	1 (7.69)
4-ethenyl -2 methoxyphenol	no	11 (84.62)
4-ethenyl -2 methoxyphenol	yes	2 (15.38)
4-hydroxy-3-methoxybenzaldehyde	no	12 (92.31)
4-hydroxy-3-methoxybenzaldehyde	yes	1 (7.69)
4-vinylguaiacol	no	11 (84.62)
4-vinylguaiacol	yes	2 (15.38)
6,10,14-trimethyl 2-pentadecanone	no	11 (84.62)
6,10,14-trimethyl 2-pentadecanone	yes	2 (15.38)
7-epi-a-eudesmol	no	10 (76.92)
7-epi-a-eudesmol	yes	3 (23.08)
8-cedren-13-ol	no	12 (92.31)
8-cedren-13-ol	yes	1 (7.69)
a-bisabolol	no	8 (61.54)
a-bisabolol	yes	5 (38.46)
a-calarene	no	11 (84.62)
a-calarene	yes	2 (15.38)
acetophenone	no	11 (84.62)
acetophenone	yes	2 (15.38)
a-copaene	no	7 (53.85)
a-copaene	yes	6 (46.15)
a-cyperone	no	12 (92.31)
a-cyperone	yes	1 (7.69)
a-humulene	no	6 (46.15)
a-humulene	yes	7 (53.85)
a-linolenic acid ((Z,Z)-9,12-octadecadienoc acid)	no	7 (53.85)
a-linolenic acid ((Z,Z)-9,12-octadecadienoc acid)	yes	6 (46.15)
alpha-pinene	no	12 (92.31)
alpha-pinene	yes	1 (7.69)
aromadenderene oxide	no	8 (61.54)
aromadenderene oxide	yes	5 (38.46)
aromadendrene	no	11 (84.62)
aromadendrene	yes	2 (15.38)
ar-turmenone	no	11 (84.62)
ar-turmenone	yes	2 (15.38)
a-terpineol	no	12 (92.31)
a-terpineol	yes	1 (7.69)
a-Ylangene	no	11 (84.62)
a-Ylangene	yes	2 (15.38)
b burbonene	no	11 (84.62)
b burbonene	yes	2 (15.38)
b ionone	no	9 (69.23)
b ionone	yes	4 (30.77)
b selinene	no	8 (61.54)
b selinene	yes	5 (38.46)
b-acoradiene	no	12 (92.31)
b-acoradiene	yes	1 (7.69)
b-bisabolene	no	12 (92.31)
b-bisabolene	yes	1 (7.69)
b-calacorene	no	12 (92.31)
b-calacorene	yes	1 (7.69)
benzaldehyde	no	10 (76.92)
benzaldehyde	yes	3 (23.08)
benzene acetaldehyde	no	11 (84.62)
benzene acetaldehyde	yes	2 (15.38)
benzyl alcohol	no	11 (84.62)
benzyl alcohol	yes	2 (15.38)
benzyl benzoate	no	8 (61.54)
benzyl benzoate	yes	5 (38.46)
b-eudesmol	no	7 (53.85)
b-eudesmol	yes	6 (46.15)
bicycloelemene	no	10 (76.92)
bicycloelemene	yes	3 (23.08)
bicyclogermacrene	no	7 (53.85)
bicyclogermacrene	yes	6 (46.15)
b-santalene	no	11 (84.62)
b-santalene	yes	2 (15.38)
butanoic acid-2-methyl,e-methyl butyl	no	12 (92.31)
butanoic acid-2-methyl,e-methyl butyl	yes	1 (7.69)
cadalene	no	12 (92.31)
cadalene	yes	1 (7.69)
calarene	no	10 (76.92)
calarene	yes	3 (23.08)
caryophylla-4(12),8(13)-dien-5a-ol	no	11 (84.62)
caryophylla-4(12),8(13)-dien-5a-ol	yes	2 (15.38)
caryophyllene oxide	no	5 (38.46)
caryophyllene oxide	yes	8 (61.54)
caryophyllenol II	no	9 (69.23)
caryophyllenol II	yes	4 (30.77)
cedrol	no	12 (92.31)
cedrol	yes	1 (7.69)
cis-3-Pinanone	no	12 (92.31)
cis-3-Pinanone	yes	1 (7.69)
cis-a-copaen-8-ol	no	12 (92.31)
cis-a-copaen-8-ol	yes	1 (7.69)
cis-geranyl acetone	no	11 (84.62)
cis-geranyl acetone	yes	2 (15.38)
cis-ß-farnesene	no	11 (84.62)
cis-ß-farnesene	yes	2 (15.38)
cis-ß-ocimene*	no	12 (92.31)
cis-ß-ocimene*	yes	1 (7.69)
Citronellol	no	12 (92.31)
Citronellol	yes	1 (7.69)
cycloocta-1,3-diene	no	11 (84.62)
cycloocta-1,3-diene	yes	2 (15.38)
cyclosativene	no	11 (84.62)
cyclosativene	yes	2 (15.38)
d-cadinene	no	10 (76.92)
d-cadinene	yes	3 (23.08)
decanal	no	5 (38.46)
decanal	yes	8 (61.54)
d-guurjunene	no	12 (92.31)
d-guurjunene	yes	1 (7.69)
dihydroactinidiolide	no	12 (92.31)
dihydroactinidiolide	yes	1 (7.69)
dihydro-cis-l-copaene--8-ol	no	11 (84.62)
dihydro-cis-l-copaene--8-ol	yes	2 (15.38)
dihydroedulan I	no	11 (84.62)
dihydroedulan I	yes	2 (15.38)
dihydroedulan II	no	11 (84.62)
dihydroedulan II	yes	2 (15.38)
docosane	no	10 (76.92)
docosane	yes	3 (23.08)
dodecanal	no	12 (92.31)
dodecanal	yes	1 (7.69)
dodecanoic acid	no	11 (84.62)
dodecanoic acid	yes	2 (15.38)
dodecene-1	no	12 (92.31)
dodecene-1	yes	1 (7.69)
e-2-tetradecen-1ol	no	12 (92.31)
e-2-tetradecen-1ol	yes	1 (7.69)
eicosane	no	10 (76.92)
eicosane	yes	3 (23.08)
E-nerodilol	no	12 (92.31)
E-nerodilol	yes	1 (7.69)
eremofphyllene	no	12 (92.31)
eremofphyllene	yes	1 (7.69)
ethyl linoleate	no	10 (76.92)
ethyl linoleate	yes	3 (23.08)
eugenol	no	11 (84.62)
eugenol	yes	2 (15.38)
farnesyl acetone	no	11 (84.62)
farnesyl acetone	yes	2 (15.38)
fonenol	no	12 (92.31)
fonenol	yes	1 (7.69)
g-cadinene	no	7 (53.85)
g-cadinene	yes	6 (46.15)
g-elemene	no	11 (84.62)
g-elemene	yes	2 (15.38)
geraniol	no	12 (92.31)
geraniol	yes	1 (7.69)
germacra-4 (15),5,10 (14)-trien-1B-ol	no	12 (92.31)
germacra-4 (15),5,10 (14)-trien-1B-ol	yes	1 (7.69)
germacrene A	no	11 (84.62)
germacrene A	yes	2 (15.38)
germacrene B	no	9 (69.23)
germacrene B	yes	4 (30.77)
germacrene D	no	3 (23.08)
germacrene D	yes	10 (76.92)
g-muurolene	no	8 (61.54)
g-muurolene	yes	5 (38.46)
g-terpinene	no	11 (84.62)
g-terpinene	yes	2 (15.38)
guaiol	no	12 (92.31)
guaiol	yes	1 (7.69)
g-ylangene	no	11 (84.62)
g-ylangene	yes	2 (15.38)
henicosane	no	10 (76.92)
henicosane	yes	3 (23.08)
hentriacontane	no	12 (92.31)
hentriacontane	yes	1 (7.69)
heptacosane	no	4 (30.77)
heptacosane	yes	9 (69.23)
heptadecane	no	12 (92.31)
heptadecane	yes	1 (7.69)
heptadecene	no	12 (92.31)
heptadecene	yes	1 (7.69)
hexacosane	no	9 (69.23)
hexacosane	yes	4 (30.77)
hexadec-3-ene	no	12 (92.31)
hexadec-3-ene	yes	1 (7.69)
hexadecanal	no	10 (76.92)
hexadecanal	yes	3 (23.08)
hexadecane	no	11 (84.62)
hexadecane	yes	2 (15.38)
hexadecanoic acid	no	4 (30.77)
hexadecanoic acid	yes	9 (69.23)
hexadecanol	no	11 (84.62)
hexadecanol	yes	2 (15.38)
hexahydrofarnesyl acetone	no	10 (76.92)
hexahydrofarnesyl acetone	yes	3 (23.08)
hexdecene	no	11 (84.62)
hexdecene	yes	2 (15.38)
hexen-1-ol	no	12 (92.31)
hexen-1-ol	yes	1 (7.69)
humulene epoxyde II	no	10 (76.92)
humulene epoxyde II	yes	3 (23.08)
hydrofarnesyl acetone	no	12 (92.31)
hydrofarnesyl acetone	yes	1 (7.69)
indole	no	12 (92.31)
indole	yes	1 (7.69)
iso-Longifolene	no	12 (92.31)
iso-Longifolene	yes	1 (7.69)
Isopinocampheol	no	12 (100)
isopropyl myristate	no	11 (84.62)
isopropyl myristate	yes	2 (15.38)
isospathulenol	no	9 (69.23)
isospathulenol	yes	4 (30.77)
l- selinene	no	12 (92.31)
l- selinene	yes	1 (7.69)
l-bisabolene oxide	no	11 (84.62)
l-bisabolene oxide	yes	2 (15.38)
l-cadinene	no	12 (92.31)
l-cadinene	yes	1 (7.69)
l-calacorene	no	12 (92.31)
l-calacorene	yes	1 (7.69)
l-cedrene	no	12 (92.31)
l-cedrene	yes	1 (7.69)
l-cyperene	no	12 (92.31)
l-cyperene	yes	1 (7.69)
ledol	no	12 (92.31)
ledol	yes	1 (7.69)
l-epi muurolol	no	12 (92.31)
l-epi muurolol	yes	1 (7.69)
l-farnesene	no	11 (84.62)
l-farnesene	yes	2 (15.38)
l-guaiene (a-bulnesene)	no	12 (92.31)
l-guaiene (a-bulnesene)	yes	1 (7.69)
limonene	no	10 (76.92)
limonene	yes	3 (23.08)
linalool	no	10 (76.92)
linalool	yes	3 (23.08)
l-muurolene	no	12 (92.31)
l-muurolene	yes	1 (7.69)
longifolene	no	11 (84.62)
longifolene	yes	2 (15.38)
l-terpinene	no	12 (92.31)
l-terpinene	yes	1 (7.69)
l-valerenol	no	12 (92.31)
l-valerenol	yes	1 (7.69)
manoyl oxide	no	12 (92.31)
manoyl oxide	yes	1 (7.69)
mayristicine	no	12 (92.31)
mayristicine	yes	1 (7.69)
methyl salicylate	no	11 (84.62)
methyl salicylate	yes	2 (15.38)
methyl tetradecanoate	no	12 (92.31)
methyl tetradecanoate	yes	1 (7.69)
methyleugenol	no	12 (92.31)
methyleugenol	yes	1 (7.69)
neophytadiene	no	12 (92.31)
neophytadiene	yes	1 (7.69)
n-heptanal	no	12 (92.31)
n-heptanal	yes	1 (7.69)
n-octanal	no	10 (76.92)
n-octanal	yes	3 (23.08)
nonacosane	no	7 (53.85)
nonacosane	yes	6 (46.15)
nonadecane	no	12 (92.31)
nonadecane	yes	1 (7.69)
nonanal	no	4 (30.77)
nonanal	yes	9 (69.23)
nonanoic acid	no	12 (92.31)
nonanoic acid	yes	1 (7.69)
nootkatone	no	12 (92.31)
nootkatone	yes	1 (7.69)
nor-copaanone	no	11 (84.62)
nor-copaanone	yes	2 (15.38)
octacosane	no	8 (61.54)
octacosane	yes	5 (38.46)
octadec-9-enoic acid	no	9 (69.23)
octadec-9-enoic acid	yes	4 (30.77)
octadecan	no	9 (69.23)
octadecan	yes	4 (30.77)
octadecanal	no	12 (92.31)
octadecanal	yes	1 (7.69)
octadecanoic acid	no	10 (76.92)
octadecanoic acid	yes	3 (23.08)
octadecene	no	11 (84.62)
octadecene	yes	2 (15.38)
patchulene	no	12 (92.31)
patchulene	yes	1 (7.69)
p-cymen-8-ol	no	12 (92.31)
p-cymen-8-ol	yes	1 (7.69)
p-cymene	no	10 (76.92)
p-cymene	yes	3 (23.08)
pentacosane	no	3 (23.08)
pentacosane	yes	10 (76.92)
pentadecan-2-one	no	11 (84.62)
pentadecan-2-one	yes	2 (15.38)
pentadecanal	no	9 (69.23)
pentadecanal	yes	4 (30.77)
pentadecanoic acid	no	12 (92.31)
pentadecanoic acid	yes	1 (7.69)
pentadecene	no	10 (76.92)
pentadecene	yes	3 (23.08)
phenyl acetaldehyde	no	12 (92.31)
phenyl acetaldehyde	yes	1 (7.69)
phytol	no	6 (46.15)
phytol	yes	7 (53.85)
pulegone	no	12 (92.31)
pulegone	yes	1 (7.69)
p-vinyl-guiacol	no	12 (92.31)
p-vinyl-guiacol	yes	1 (7.69)
safranal	no	10 (76.92)
safranal	yes	3 (23.08)
salvail-4 (14) -en-1-one	no	9 (69.23)
salvail-4 (14) -en-1-one	yes	4 (30.77)
selina-3,7 (11) diene	no	12 (92.31)
selina-3,7 (11) diene	yes	1 (7.69)
sesquifallendrene	no	12 (92.31)
sesquifallendrene	yes	1 (7.69)
spathulenol	no	5 (38.46)
spathulenol	yes	8 (61.54)
squalene	no	12 (92.31)
squalene	yes	1 (7.69)
ß-caryophyllene	no	2 (15.38)
ß-caryophyllene	yes	11 (84.62)
ß-copaene	no	11 (84.62)
ß-copaene	yes	2 (15.38)
ß-damascenone	no	7 (53.85)
ß-damascenone	yes	6 (46.15)
ß-elemene	no	11 (84.62)
ß-elemene	yes	2 (15.38)
ß-myrcene	no	12 (92.31)
ß-myrcene	yes	1 (7.69)
ß-ylangene	no	11 (84.62)
ß-ylangene	yes	2 (15.38)
t-cadinol	no	11 (84.62)
t-cadinol	yes	2 (15.38)
tetracosane	no	7 (53.85)
tetracosane	yes	6 (46.15)
tetradecanal	no	12 (92.31)
tetradecanal	yes	1 (7.69)
tetradecane	no	11 (84.62)
tetradecane	yes	2 (15.38)
tetradecanoic acid	no	9 (69.23)
tetradecanoic acid	yes	4 (30.77)
tetradecene	no	12 (92.31)
tetradecene	yes	1 (7.69)
theaspirane A	no	12 (92.31)
theaspirane A	yes	1 (7.69)
theaspirane B	no	12 (92.31)
theaspirane B	yes	1 (7.69)
thymol	no	10 (76.92)
thymol	yes	3 (23.08)
thymol methyl ester	no	12 (92.31)
thymol methyl ester	yes	1 (7.69)
T-muurolol	no	9 (69.23)
T-muurolol	yes	4 (30.77)
trans linallool oxide	no	12 (92.31)
trans linallool oxide	yes	1 (7.69)
trans-a-bergamotene	no	10 (76.92)
trans-a-bergamotene	yes	3 (23.08)
trans-ß-farnesene	no	10 (76.92)
trans-ß-farnesene	yes	3 (23.08)
trans-valerenyl isovalerate	no	12 (92.31)
trans-valerenyl isovalerate	yes	1 (7.69)
triacontane	no	12 (92.31)
triacontane	yes	1 (7.69)
tricos-9-ene	no	12 (92.31)
tricos-9-ene	yes	1 (7.69)
tricosane	no	7 (53.85)
tricosane	yes	6 (46.15)
tridecan-2-one	no	12 (92.31)
tridecan-2-one	yes	1 (7.69)
tridecanal	no	12 (92.31)
tridecanal	yes	1 (7.69)
undecanal	no	10 (76.92)
undecanal	yes	3 (23.08)
undecanoic acid	no	12 (92.31)
undecanoic acid	yes	1 (7.69)
valencene	no	12 (92.31)
valencene	yes	1 (7.69)
valerenal	no	12 (92.31)
valerenal	yes	1 (7.69)
vugarol B	no	12 (92.31)
vugarol B	yes	1 (7.69)
vulgarone B	no	12 (92.31)
vulgarone B	yes	1 (7.69)
widdrene	no	11 (84.62)
widdrene	yes	2 (15.38)
widdrol	no	11 (84.62)
widdrol	yes	2 (15.38)
y-dodecalactone	no	12 (92.31)
y-dodecalactone	yes	1 (7.69)
z-octadec-9-en-1-ol	no	12 (92.31)
z-octadec-9-en-1-ol	yes	1 (7.69)
δ elemene	no	10 (76.92)
δ elemene	yes	3 (23.08)
δ³-Carene	no	12 (92.31)
δ³-Carene	yes	1 (7.69)

## Sheet: K. pneumoniae
Chemical compound	Presence of compound	MIC≤500µg/mL	MIC≥500µg/mL
(e)-2-nonenal	no	8 (88.89)	1 (100)
(e)-2-nonenal	yes	1 (11.11)	/
(E)-b-damascenone	no	9 (100)	/
(E)-b-damascenone	yes	/	1 (100)
(E,E) -2,4 - Decadienal	no	8 (88.89)	1 (100)
(E,E) -2,4 - Decadienal	yes	1 (11.11)	/
(E,E)-a-Farnesene	no	8 (88.89)	1 (100)
(E,E)-a-Farnesene	yes	1 (11.11)	/
(z)-3-hexenyl isovalerate	no	8 (88.89)	1 (100)
(z)-3-hexenyl isovalerate	yes	1 (11.11)	/
€-octen-2-al	no	8 (88.89)	1 (100)
€-octen-2-al	yes	1 (11.11)	/
1, 15, pentadecanediol	no	8 (88.89)	1 (100)
1, 15, pentadecanediol	yes	1 (11.11)	/
1,5 epoxysalvial -4 (14) -ene	no	8 (88.89)	1 (100)
1,5 epoxysalvial -4 (14) -ene	yes	1 (11.11)	/
1,5,58 tetramethyl-12-oxabcyclo (9,1)dodeca-3,7 diene	no	7 (77.78)	1 (100)
1,5,58 tetramethyl-12-oxabcyclo (9,1)dodeca-3,7 diene	yes	2 (22.22)	/
1,8-cineol	no	9 (100)	/
1,8-cineol	yes	/	1 (100)
10-epi-a-muurolol	no	9 (100)	/
10-epi-a-muurolol	yes	/	1 (100)
11,14,17-eicosalenoic acid methylestes	no	8 (88.89)	1 (100)
11,14,17-eicosalenoic acid methylestes	yes	1 (11.11)	/
14-hydroxy-9-epi-(E)-caryophyllene	no	9 (100)	/
14-hydroxy-9-epi-(E)-caryophyllene	yes	/	1 (100)
1-hexen-3-yne, 2,5,5,-trimethyl	no	9 (100)	/
1-hexen-3-yne, 2,5,5,-trimethyl	yes	/	1 (100)
2,3,3 trimethyl -2-cyclohexanone	no	8 (88.89)	1 (100)
2,3,3 trimethyl -2-cyclohexanone	yes	1 (11.11)	/
2,4 bis (1,1 dimethylethyl)phenol	no	8 (88.89)	1 (100)
2,4 bis (1,1 dimethylethyl)phenol	yes	1 (11.11)	/
2,4 E, E, heptadienal	no	8 (88.89)	1 (100)
2,4 E, E, heptadienal	yes	1 (11.11)	/
2-decenal*	no	8 (88.89)	1 (100)
2-decenal*	yes	1 (11.11)	/
2-fenilacetaldehide	no	6 (66.67)	1 (100)
2-fenilacetaldehide	yes	3 (33.33)	/
2-hexenal*	no	7 (77.78)	1 (100)
2-hexenal*	yes	2 (22.22)	/
2-hydroxy benzoic acid	no	8 (88.89)	1 (100)
2-hydroxy benzoic acid	yes	1 (11.11)	/
2-pentyl furan	no	7 (77.78)	1 (100)
2-pentyl furan	yes	2 (22.22)	/
3-oxo-ß-ionone	no	8 (88.89)	1 (100)
3-oxo-ß-ionone	yes	1 (11.11)	/
4-ethenyl -2 methoxyphenol	no	7 (77.78)	1 (100)
4-ethenyl -2 methoxyphenol	yes	2 (22.22)	/
4-hydroxy-3-methoxybenzaldehyde	no	8 (88.89)	1 (100)
4-hydroxy-3-methoxybenzaldehyde	yes	1 (11.11)	/
5-methylhexyl-2-methylbutanoate	no	9 (100)	/
5-methylhexyl-2-methylbutanoate	yes	/	1 (100)
6,10,14-trimethyl 2-pentadecanone	no	7 (77.78)	1 (100)
6,10,14-trimethyl 2-pentadecanone	yes	2 (22.22)	/
7-epi-a-eudesmol	no	6 (66.67)	1 (100)
7-epi-a-eudesmol	yes	3 (33.33)	/
a-bisabolol	no	5 (55.56)	1 (100)
a-bisabolol	yes	4 (44.44)	/
a-calarene	no	8 (88.89)	1 (100)
a-calarene	yes	1 (11.11)	/
acetophenone	no	7 (77.78)	1 (100)
acetophenone	yes	2 (22.22)	/
a-copaene	no	6 (66.67)	1 (100)
a-copaene	yes	3 (33.33)	/
a-cyperone	no	8 (88.89)	1 (100)
a-cyperone	yes	1 (11.11)	/
a-humulene	no	4 (44.44)	1 (100)
a-humulene	yes	5 (55.56)	/
a-linolenic acid ((Z,Z)-9,12-octadecadienoc acid)	no	5 (55.56)	1 (100)
a-linolenic acid ((Z,Z)-9,12-octadecadienoc acid)	yes	4 (44.44)	/
alpha-pinene	no	8 (88.89)	1 (100)
alpha-pinene	yes	1 (11.11)	/
aromadenderene oxide	no	6 (66.67)	1 (100)
aromadenderene oxide	yes	3 (33.33)	/
aromadendrene	no	8 (88.89)	1 (100)
aromadendrene	yes	1 (11.11)	/
aromadendrene oxide II	no	9 (100)	/
aromadendrene oxide II	yes	/	1 (100)
a-terpineol	no	8 (88.89)	/
a-terpineol	yes	1 (11.11)	1 (100)
b burbonene	no	7 (77.78)	1 (100)
b burbonene	yes	2 (22.22)	/
b ionone	no	7 (77.78)	1 (100)
b ionone	yes	2 (22.22)	/
b selinene	no	5 (55.56)	1 (100)
b selinene	yes	4 (44.44)	/
b-acoradiene	no	8 (88.89)	1 (100)
b-acoradiene	yes	1 (11.11)	/
b-atlantone	no	9 (100)	/
b-atlantone	yes	/	1 (100)
benzaldehyde	no	8 (88.89)	1 (100)
benzaldehyde	yes	1 (11.11)	/
benzyl alcohol	no	7 (77.78)	1 (100)
benzyl alcohol	yes	2 (22.22)	/
benzyl benzoate	no	5 (55.56)	1 (100)
benzyl benzoate	yes	4 (44.44)	/
bergamotol	no	9 (100)	/
bergamotol	yes	/	1 (100)
b-eudesmol	no	7 (77.78)	1 (100)
b-eudesmol	yes	2 (22.22)	/
bicycloelemene	no	6 (66.67)	1 (100)
bicycloelemene	yes	3 (33.33)	/
bicyclogermacrene	no	5 (55.56)	1 (100)
bicyclogermacrene	yes	4 (44.44)	/
b-oplopenone	no	9 (100)	/
b-oplopenone	yes	/	1 (100)
borenol	no	9 (100)	/
borenol	yes	/	1 (100)
b-santalene	no	7 (77.78)	1 (100)
b-santalene	yes	2 (22.22)	/
butanoic acid-2-methyl,e-methyl butyl	no	8 (88.89)	1 (100)
butanoic acid-2-methyl,e-methyl butyl	yes	1 (11.11)	/
butylated hydroxytoluene	no	9 (100)	/
butylated hydroxytoluene	yes	/	1 (100)
calarene	no	6 (66.67)	1 (100)
calarene	yes	3 (33.33)	/
caryophylla-4(12),8(13)-dien-5a-ol	no	8 (88.89)	1 (100)
caryophylla-4(12),8(13)-dien-5a-ol	yes	1 (11.11)	/
caryophyllene	no	9 (100)	/
caryophyllene	yes	/	1 (100)
caryophyllene oxide	no	4 (44.44)	/
caryophyllene oxide	yes	5 (55.56)	1 (100)
caryophyllenol II	no	7 (77.78)	1 (100)
caryophyllenol II	yes	2 (22.22)	/
chryasnthemic acid	no	9 (100)	/
chryasnthemic acid	yes	/	1 (100)
cis-cadinene ether	no	9 (100)	/
cis-cadinene ether	yes	/	1 (100)
cis-geranyl acetone	no	7 (77.78)	1 (100)
cis-geranyl acetone	yes	2 (22.22)	/
cis-ß-farnesene	no	7 (77.78)	1 (100)
cis-ß-farnesene	yes	2 (22.22)	/
cis-ß-ocimene*	no	8 (88.89)	1 (100)
cis-ß-ocimene*	yes	1 (11.11)	/
cycloocta-1,3-diene	no	7 (77.78)	1 (100)
cycloocta-1,3-diene	yes	2 (22.22)	/
d-cadinene	no	7 (77.78)	1 (100)
d-cadinene	yes	2 (22.22)	/
decanal	no	4 (44.44)	1 (100)
decanal	yes	5 (55.56)	/
dihydro-cis-l-copaene--8-ol	no	7 (77.78)	1 (100)
dihydro-cis-l-copaene--8-ol	yes	2 (22.22)	/
dihydroedulan I	no	8 (88.89)	1 (100)
dihydroedulan I	yes	1 (11.11)	/
dihydroedulan II	no	7 (77.78)	1 (100)
dihydroedulan II	yes	2 (22.22)	/
docosane	no	7 (77.78)	1 (100)
docosane	yes	2 (22.22)	/
eicosane	no	6 (66.67)	1 (100)
eicosane	yes	3 (33.33)	/
eremofphyllene	no	8 (88.89)	1 (100)
eremofphyllene	yes	1 (11.11)	/
ethyl chrysanthemate	no	9 (100)	/
ethyl chrysanthemate	yes	/	1 (100)
ethyl linoleate	no	8 (88.89)	1 (100)
ethyl linoleate	yes	1 (11.11)	/
eugenol	no	8 (88.89)	1 (100)
eugenol	yes	1 (11.11)	/
farnesyl acetone	no	8 (88.89)	1 (100)
farnesyl acetone	yes	1 (11.11)	/
fokienol	no	9 (100)	/
fokienol	yes	/	1 (100)
fonenol	no	8 (88.89)	1 (100)
fonenol	yes	1 (11.11)	/
g-cadinene	no	5 (55.56)	1 (100)
g-cadinene	yes	4 (44.44)	/
g-elemene	no	7 (77.78)	1 (100)
g-elemene	yes	2 (22.22)	/
geraniol	no	8 (88.89)	1 (100)
geraniol	yes	1 (11.11)	/
germacra-4 (15),5,10 (14)-trien-1B-ol	no	8 (88.89)	1 (100)
germacra-4 (15),5,10 (14)-trien-1B-ol	yes	1 (11.11)	/
germacrene A	no	7 (77.78)	1 (100)
germacrene A	yes	2 (22.22)	/
germacrene B	no	7 (77.78)	/
germacrene B	yes	2 (22.22)	1 (100)
germacrene D	no	2 (22.22)	1 (100)
germacrene D	yes	7 (77.78)	/
germacrone	no	9 (100)	/
germacrone	yes	/	1 (100)
globulol	no	9 (100)	/
globulol	yes	/	1 (100)
g-muurolene	no	6 (66.67)	1 (100)
g-muurolene	yes	3 (33.33)	/
g-ylangene	no	7 (77.78)	1 (100)
g-ylangene	yes	2 (22.22)	/
henicosane	no	8 (88.89)	1 (100)
henicosane	yes	1 (11.11)	/
heptacosane	no	4 (44.44)	1 (100)
heptacosane	yes	5 (55.56)	/
heptadecane	no	8 (88.89)	1 (100)
heptadecane	yes	1 (11.11)	/
heptadecene	no	8 (88.89)	1 (100)
heptadecene	yes	1 (11.11)	/
hexacosane	no	6 (66.67)	1 (100)
hexacosane	yes	3 (33.33)	/
hexadec-3-ene	no	8 (88.89)	1 (100)
hexadec-3-ene	yes	1 (11.11)	/
hexadecanal	no	6 (66.67)	1 (100)
hexadecanal	yes	3 (33.33)	/
hexadecane	no	7 (77.78)	1 (100)
hexadecane	yes	2 (22.22)	/
hexadecanoic acid	no	2 (22.22)	1 (100)
hexadecanoic acid	yes	7 (77.78)	/
hexadecanol	no	7 (77.78)	1 (100)
hexadecanol	yes	2 (22.22)	/
hexdecene	no	7 (77.78)	1 (100)
hexdecene	yes	2 (22.22)	/
hexen-1-ol	no	8 (88.89)	1 (100)
hexen-1-ol	yes	1 (11.11)	/
hotrienol	no	9 (100)	/
hotrienol	yes	/	1 (100)
humulene epoxyde II	no	8 (88.89)	1 (100)
humulene epoxyde II	yes	1 (11.11)	/
hydrofarnesyl acetone	no	8 (88.89)	1 (100)
hydrofarnesyl acetone	yes	1 (11.11)	/
isopropyl myristate	no	7 (77.78)	1 (100)
isopropyl myristate	yes	2 (22.22)	/
isospathulenol	no	6 (66.67)	1 (100)
isospathulenol	yes	3 (33.33)	/
isovalencenol	no	9 (100)	/
isovalencenol	yes	/	1 (100)
l- selinene	no	8 (88.89)	1 (100)
l- selinene	yes	1 (11.11)	/
l-bisabolene oxide	no	9 (100)	/
l-bisabolene oxide	yes	/	1 (100)
l-cadinol	no	9 (100)	/
l-cadinol	yes	/	1 (100)
l-cedrene	no	8 (88.89)	1 (100)
l-cedrene	yes	1 (11.11)	/
l-cyperene	no	8 (88.89)	1 (100)
l-cyperene	yes	1 (11.11)	/
l-epi muurolol	no	8 (88.89)	1 (100)
l-epi muurolol	yes	1 (11.11)	/
l-farnesene	no	8 (88.89)	1 (100)
l-farnesene	yes	1 (11.11)	/
limonen-6-ol,pivalate	no	9 (100)	/
limonen-6-ol,pivalate	yes	/	1 (100)
linalool	no	8 (88.89)	/
linalool	yes	1 (11.11)	1 (100)
l-muurolene	no	8 (88.89)	1 (100)
l-muurolene	yes	1 (11.11)	/
longifolene	no	8 (88.89)	1 (100)
longifolene	yes	1 (11.11)	/
l-terpinene	no	8 (88.89)	1 (100)
l-terpinene	yes	1 (11.11)	/
l-valerenol	no	8 (88.89)	1 (100)
l-valerenol	yes	1 (11.11)	/
manoyl oxide	no	8 (88.89)	1 (100)
manoyl oxide	yes	1 (11.11)	/
methyl (Z)-5,11,14,17-eicosatetraenoate	no	9 (100)	/
methyl (Z)-5,11,14,17-eicosatetraenoate	yes	/	1 (100)
methyl tetradecanoate	no	8 (88.89)	1 (100)
methyl tetradecanoate	yes	1 (11.11)	/
methyleugenol	no	8 (88.89)	1 (100)
methyleugenol	yes	1 (11.11)	/
nerol oxide	no	9 (100)	/
nerol oxide	yes	/	1 (100)
n-octanal	no	8 (88.89)	1 (100)
n-octanal	yes	1 (11.11)	/
nonacosane	no	6 (66.67)	1 (100)
nonacosane	yes	3 (33.33)	/
nonadecane	no	8 (88.89)	1 (100)
nonadecane	yes	1 (11.11)	/
nonanal	no	3 (33.33)	1 (100)
nonanal	yes	6 (66.67)	/
nor-copaanone	no	7 (77.78)	1 (100)
nor-copaanone	yes	2 (22.22)	/
octacosane	no	5 (55.56)	1 (100)
octacosane	yes	4 (44.44)	/
octadec-9-enoic acid	no	5 (55.56)	1 (100)
octadec-9-enoic acid	yes	4 (44.44)	/
octadecan	no	5 (55.56)	1 (100)
octadecan	yes	4 (44.44)	/
octadecanal	no	8 (88.89)	1 (100)
octadecanal	yes	1 (11.11)	/
octadecanoic acid	no	7 (77.78)	1 (100)
octadecanoic acid	yes	2 (22.22)	/
octadecene	no	7 (77.78)	1 (100)
octadecene	yes	2 (22.22)	/
palustrol	no	9 (100)	/
palustrol	yes	/	1 (100)
patchulene	no	8 (88.89)	1 (100)
patchulene	yes	1 (11.11)	/
p-cymen-8-ol	no	8 (88.89)	1 (100)
p-cymen-8-ol	yes	1 (11.11)	/
p-cymene	no	8 (88.89)	1 (100)
p-cymene	yes	1 (11.11)	/
pentacosane	no	3 (33.33)	1 (100)
pentacosane	yes	6 (66.67)	/
pentadecan-2-one	no	8 (88.89)	1 (100)
pentadecan-2-one	yes	1 (11.11)	/
pentadecanal	no	7 (77.78)	1 (100)
pentadecanal	yes	2 (22.22)	/
pentadecene	no	7 (77.78)	1 (100)
pentadecene	yes	2 (22.22)	/
phytol	no	4 (44.44)	1 (100)
phytol	yes	5 (55.56)	/
p-vinyl-guiacol	no	8 (88.89)	1 (100)
p-vinyl-guiacol	yes	1 (11.11)	/
salvail-4 (14) -en-1-one	no	7 (77.78)	1 (100)
salvail-4 (14) -en-1-one	yes	2 (22.22)	/
santolina triene	no	9 (100)	/
santolina triene	yes	/	1 (100)
selina-3,7 (11) diene	no	8 (88.89)	1 (100)
selina-3,7 (11) diene	yes	1 (11.11)	/
sesquifallendrene	no	8 (88.89)	1 (100)
sesquifallendrene	yes	1 (11.11)	/
spathulenol	no	5 (55.56)	1 (100)
spathulenol	yes	4 (44.44)	/
ß-caryophyllene	no	1 (11.11)	1 (100)
ß-caryophyllene	yes	8 (88.89)	/
ß-copaene	no	8 (88.89)	1 (100)
ß-copaene	yes	1 (11.11)	/
ß-damascenone	no	7 (77.78)	1 (100)
ß-damascenone	yes	2 (22.22)	/
ß-elemene	no	7 (77.78)	1 (100)
ß-elemene	yes	2 (22.22)	/
ß-myrcene	no	8 (88.89)	1 (100)
ß-myrcene	yes	1 (11.11)	/
ß-ylangene	no	7 (77.78)	1 (100)
ß-ylangene	yes	2 (22.22)	/
t-cadinol	no	7 (77.78)	1 (100)
t-cadinol	yes	2 (22.22)	/
terpinene-4-ol	no	9 (100)	/
terpinene-4-ol	yes	/	1 (100)
tetracosane	no	5 (55.56)	1 (100)
tetracosane	yes	4 (44.44)	/
tetradecanal	no	8 (88.89)	1 (100)
tetradecanal	yes	1 (11.11)	/
tetradecane	no	8 (88.89)	1 (100)
tetradecane	yes	1 (11.11)	/
tetradecanoic acid	no	7 (77.78)	1 (100)
tetradecanoic acid	yes	2 (22.22)	/
tetradecene	no	8 (88.89)	1 (100)
tetradecene	yes	1 (11.11)	/
theaspirane A	no	8 (88.89)	1 (100)
theaspirane A	yes	1 (11.11)	/
theaspirane B	no	8 (88.89)	1 (100)
theaspirane B	yes	1 (11.11)	/
thymol	no	8 (88.89)	/
thymol	yes	1 (11.11)	1 (100)
T-muurolol	no	5 (55.56)	1 (100)
T-muurolol	yes	4 (44.44)	/
trans linallool oxide	no	8 (88.89)	1 (100)
trans linallool oxide	yes	1 (11.11)	/
trans-3-caren-2-ol	no	9 (100)	/
trans-3-caren-2-ol	yes	/	1 (100)
trans-a-bergamotene	no	7 (77.78)	1 (100)
trans-a-bergamotene	yes	2 (22.22)	/
trans-cadinene ether	no	9 (100)	/
trans-cadinene ether	yes	/	1 (100)
trans-ß-farnesene	no	7 (77.78)	1 (100)
trans-ß-farnesene	yes	2 (22.22)	/
trans-valerenyl isovalerate	no	8 (88.89)	1 (100)
trans-valerenyl isovalerate	yes	1 (11.11)	/
tricos-9-ene	no	8 (88.89)	1 (100)
tricos-9-ene	yes	1 (11.11)	/
tricosane	no	6 (66.67)	1 (100)
tricosane	yes	3 (33.33)	/
tridecan-2-one	no	8 (88.89)	1 (100)
tridecan-2-one	yes	1 (11.11)	/
tridecanal	no	8 (88.89)	1 (100)
tridecanal	yes	1 (11.11)	/
undecanal	no	7 (77.78)	1 (100)
undecanal	yes	2 (22.22)	/
valencene	no	8 (88.89)	1 (100)
valencene	yes	1 (11.11)	/
valerenal	no	8 (88.89)	1 (100)
valerenal	yes	1 (11.11)	/
vugarol B	no	8 (88.89)	1 (100)
vugarol B	yes	1 (11.11)	/
widdrene	no	8 (88.89)	1 (100)
widdrene	yes	1 (11.11)	/
z-octadec-9-en-1-ol	no	8 (88.89)	1 (100)
z-octadec-9-en-1-ol	yes	1 (11.11)	/
δ elemene	no	6 (66.67)	1 (100)
δ elemene	yes	3 (33.33)	/

## Sheet: P. aeruginosa
Chemical compound	Presence of compound	MIC≤500µg/mL	MIC≥500µg/mL
(e)-2-nonenal	no	9 (90)	3 (100)
(e)-2-nonenal	yes	1 (10)	/
(E)-b-damascenone	no	10 (100)	1 (33.33)
(E)-b-damascenone	yes	/	2 (66.67)
(E,E) -2,4 - Decadienal	no	8 (80)	3 (100)
(E,E) -2,4 - Decadienal	yes	2 (20)	/
(E,E)-a-Farnesene	no	8 (80)	3 (100)
(E,E)-a-Farnesene	yes	2 (20)	/
(E,Z)-2,4-decadienal	no	9 (90)	3 (100)
(E,Z)-2,4-decadienal	yes	1 (10)	/
(z)-3-hexenyl isovalerate	no	9 (90)	3 (100)
(z)-3-hexenyl isovalerate	yes	1 (10)	/
(z)-9-octadecenoic acid	no	9 (90)	3 (100)
(z)-9-octadecenoic acid	yes	1 (10)	/
(Z)-b-damascenone	no	9 (90)	3 (100)
(Z)-b-damascenone	yes	1 (10)	/
€-octen-2-al	no	9 (90)	3 (100)
€-octen-2-al	yes	1 (10)	/
1, 15, pentadecanediol	no	9 (90)	3 (100)
1, 15, pentadecanediol	yes	1 (10)	/
1,2-dihydro-1,1,6-trimethylnapthalene	no	9 (90)	3 (100)
1,2-dihydro-1,1,6-trimethylnapthalene	yes	1 (10)	/
1,4,6-trimethyl-1,2-dihydro-napthalene	no	9 (90)	3 (100)
1,4,6-trimethyl-1,2-dihydro-napthalene	yes	1 (10)	/
1,5 epoxysalvial -4 (14) -ene	no	9 (90)	1 (33.33)
1,5 epoxysalvial -4 (14) -ene	yes	1 (10)	2 (66.67)
1,5,58 tetramethyl-12-oxabcyclo (9,1)dodeca-3,7 diene	no	8 (80)	3 (100)
1,5,58 tetramethyl-12-oxabcyclo (9,1)dodeca-3,7 diene	yes	2 (20)	/
1,8-cineol	no	10 (100)	2 (66.67)
1,8-cineol	yes	/	1 (33.33)
10-epi-a-muurolol	no	10 (100)	2 (66.67)
10-epi-a-muurolol	yes	/	1 (33.33)
11,14,17-eicosalenoic acid methylestes	no	9 (90)	3 (100)
11,14,17-eicosalenoic acid methylestes	yes	1 (10)	/
14-hydroxy-9-epi-(E)-caryophyllene	no	10 (100)	2 (66.67)
14-hydroxy-9-epi-(E)-caryophyllene	yes	/	1 (33.33)
14-hydroxy-a-muurolene	no	10 (100)	2 (66.67)
14-hydroxy-a-muurolene	yes	/	1 (33.33)
14-hyroxy-d-cadinene	no	10 (100)	2 (66.67)
14-hyroxy-d-cadinene	yes	/	1 (33.33)
1-hexen-3-yne, 2,5,5,-trimethyl	no	10 (100)	2 (66.67)
1-hexen-3-yne, 2,5,5,-trimethyl	yes	/	1 (33.33)
2,3,3 trimethyl -2-cyclohexanone	no	9 (90)	3 (100)
2,3,3 trimethyl -2-cyclohexanone	yes	1 (10)	/
2,4 bis (1,1 dimethylethyl)phenol	no	9 (90)	3 (100)
2,4 bis (1,1 dimethylethyl)phenol	yes	1 (10)	/
2,4 E, E, heptadienal	no	9 (90)	3 (100)
2,4 E, E, heptadienal	yes	1 (10)	/
2,4,6-trimethylbenzaldehyde	no	9 (90)	3 (100)
2,4,6-trimethylbenzaldehyde	yes	1 (10)	/
2-decenal*	no	9 (90)	3 (100)
2-decenal*	yes	1 (10)	/
2E, 6E, farnesol	no	9 (90)	3 (100)
2E, 6E, farnesol	yes	1 (10)	/
2-fenilacetaldehide	no	7 (70)	3 (100)
2-fenilacetaldehide	yes	3 (30)	/
2-hexenal*	no	8 (80)	3 (100)
2-hexenal*	yes	2 (20)	/
2-hydroxy benzoic acid	no	9 (90)	3 (100)
2-hydroxy benzoic acid	yes	1 (10)	/
2-pentyl furan	no	6 (60)	3 (100)
2-pentyl furan	yes	4 (40)	/
3,4-dimethyl-5-pentylidene-2(5H)-furanone	no	10 (100)	1 (33.33)
3,4-dimethyl-5-pentylidene-2(5H)-furanone	yes	/	2 (66.67)
3-oxo-ß-ionone	no	9 (90)	3 (100)
3-oxo-ß-ionone	yes	1 (10)	/
4-ethenyl -2 methoxyphenol	no	8 (80)	3 (100)
4-ethenyl -2 methoxyphenol	yes	2 (20)	/
4-hydroxy-3-methoxybenzaldehyde	no	9 (90)	3 (100)
4-hydroxy-3-methoxybenzaldehyde	yes	1 (10)	/
4-oxo-a-ylangene	no	10 (100)	2 (66.67)
4-oxo-a-ylangene	yes	/	1 (33.33)
4-vinylguaiacol	no	8 (80)	3 (100)
4-vinylguaiacol	yes	2 (20)	/
5-methylhexyl-2-methylbutanoate	no	10 (100)	2 (66.67)
5-methylhexyl-2-methylbutanoate	yes	/	1 (33.33)
6,10,14-trimethyl 2-pentadecanone	no	8 (80)	3 (100)
6,10,14-trimethyl 2-pentadecanone	yes	2 (20)	/
7-epi-a-eudesmol	no	7 (70)	3 (100)
7-epi-a-eudesmol	yes	3 (30)	/
8-cedren-13-ol	no	9 (90)	3 (100)
8-cedren-13-ol	yes	1 (10)	/
a-bisabolol	no	6 (60)	3 (100)
a-bisabolol	yes	4 (40)	/
a-calarene	no	8 (80)	3 (100)
a-calarene	yes	2 (20)	/
acetophenone	no	8 (80)	3 (100)
acetophenone	yes	2 (20)	/
a-copaene	no	7 (70)	3 (100)
a-copaene	yes	3 (30)	/
a-cyperone	no	9 (90)	3 (100)
a-cyperone	yes	1 (10)	/
a-humulene	no	6 (60)	3 (100)
a-humulene	yes	4 (40)	/
a-linolenic acid ((Z,Z)-9,12-octadecadienoc acid)	no	4 (40)	3 (100)
a-linolenic acid ((Z,Z)-9,12-octadecadienoc acid)	yes	6 (60)	/
aromadenderene oxide	no	5 (50)	3 (100)
aromadenderene oxide	yes	5 (50)	/
aromadendrene oxide II	no	10 (100)	2 (66.67)
aromadendrene oxide II	yes	/	1 (33.33)
a-terpineol	no	9 (90)	2 (66.67)
a-terpineol	yes	1 (10)	1 (33.33)
a-Ylangene	no	8 (80)	3 (100)
a-Ylangene	yes	2 (20)	/
b burbonene	no	9 (90)	3 (100)
b burbonene	yes	1 (10)	/
b ionone	no	7 (70)	1 (33.33)
b ionone	yes	3 (30)	2 (66.67)
b selinene	no	6 (60)	3 (100)
b selinene	yes	4 (40)	/
b-acoradiene	no	9 (90)	3 (100)
b-acoradiene	yes	1 (10)	/
b-atlantone	no	10 (100)	2 (66.67)
b-atlantone	yes	/	1 (33.33)
b-calacorene	no	9 (90)	3 (100)
b-calacorene	yes	1 (10)	/
benzaldehyde	no	8 (80)	3 (100)
benzaldehyde	yes	2 (20)	/
benzyl alcohol	no	8 (80)	3 (100)
benzyl alcohol	yes	2 (20)	/
benzyl benzoate	no	6 (60)	3 (100)
benzyl benzoate	yes	4 (40)	/
bergamotol	no	10 (100)	2 (66.67)
bergamotol	yes	/	1 (33.33)
b-eudesmol	no	6 (60)	3 (100)
b-eudesmol	yes	4 (40)	/
b-gurjunene	no	10 (100)	1 (33.33)
b-gurjunene	yes	/	2 (66.67)
bicycloelemene	no	7 (70)	3 (100)
bicycloelemene	yes	3 (30)	/
bicyclogermacrene	no	6 (60)	3 (100)
bicyclogermacrene	yes	4 (40)	/
b-oplopenone	no	10 (100)	2 (66.67)
b-oplopenone	yes	/	1 (33.33)
borenol	no	10 (100)	2 (66.67)
borenol	yes	/	1 (33.33)
b-santalene	no	8 (80)	3 (100)
b-santalene	yes	2 (20)	/
butanoic acid-2-methyl,e-methyl butyl	no	9 (90)	3 (100)
butanoic acid-2-methyl,e-methyl butyl	yes	1 (10)	/
butylated hydroxytoluene	no	10 (100)	2 (66.67)
butylated hydroxytoluene	yes	/	1 (33.33)
cadalene	no	9 (90)	3 (100)
cadalene	yes	1 (10)	/
calarene	no	7 (70)	3 (100)
calarene	yes	3 (30)	/
caryophylla-2(12),6(13)-dien-5a-ol	no	10 (100)	2 (66.67)
caryophylla-2(12),6(13)-dien-5a-ol	yes	/	1 (33.33)
caryophylla-2(12),6-dien-5b-ol	no	10 (100)	1 (33.33)
caryophylla-2(12),6-dien-5b-ol	yes	/	2 (66.67)
caryophylla-4(12),8(13)-dien-5a-ol	no	8 (80)	3 (100)
caryophylla-4(12),8(13)-dien-5a-ol	yes	2 (20)	/
caryophyllene	no	10 (100)	2 (66.67)
caryophyllene	yes	/	1 (33.33)
caryophyllene oxide	no	4 (40)	/
caryophyllene oxide	yes	6 (60)	3 (100)
caryophyllenol II	no	8 (80)	3 (100)
caryophyllenol II	yes	2 (20)	/
chryasnthemic acid	no	10 (100)	2 (66.67)
chryasnthemic acid	yes	/	1 (33.33)
cis-3-Pinanone	no	9 (90)	3 (100)
cis-3-Pinanone	yes	1 (10)	/
cis-a-copaen-8-ol	no	9 (90)	3 (100)
cis-a-copaen-8-ol	yes	1 (10)	/
cis-cadinene ether	no	10 (100)	2 (66.67)
cis-cadinene ether	yes	/	1 (33.33)
cis-geranyl acetone	no	8 (80)	2 (66.67)
cis-geranyl acetone	yes	2 (20)	1 (33.33)
cis-ß-farnesene	no	8 (80)	3 (100)
cis-ß-farnesene	yes	2 (20)	/
Citronellol	no	9 (90)	3 (100)
Citronellol	yes	1 (10)	/
cycloocta-1,3-diene	no	8 (80)	3 (100)
cycloocta-1,3-diene	yes	2 (20)	/
cyclosativene	no	8 (80)	3 (100)
cyclosativene	yes	2 (20)	/
d-cadinene	no	8 (80)	3 (100)
d-cadinene	yes	2 (20)	/
decanal	no	4 (40)	3 (100)
decanal	yes	6 (60)	/
dihydroactinidiolide	no	9 (90)	3 (100)
dihydroactinidiolide	yes	1 (10)	/
dihydro-cis-l-copaene--8-ol	no	8 (80)	3 (100)
dihydro-cis-l-copaene--8-ol	yes	2 (20)	/
dihydroedulan I	no	9 (90)	3 (100)
dihydroedulan I	yes	1 (10)	/
dihydroedulan II	no	8 (80)	3 (100)
dihydroedulan II	yes	2 (20)	/
docosane	no	8 (80)	3 (100)
docosane	yes	2 (20)	/
dodecanoic acid	no	8 (80)	1 (33.33)
dodecanoic acid	yes	2 (20)	2 (66.67)
dodecene-1	no	9 (90)	3 (100)
dodecene-1	yes	1 (10)	/
eicosane	no	7 (70)	3 (100)
eicosane	yes	3 (30)	/
eremofphyllene	no	9 (90)	3 (100)
eremofphyllene	yes	1 (10)	/
ethyl chrysanthemate	no	10 (100)	2 (66.67)
ethyl chrysanthemate	yes	/	1 (33.33)
ethyl linoleate	no	9 (90)	3 (100)
ethyl linoleate	yes	1 (10)	/
eudesma-4(15),7-dien-4-b-ol	no	10 (100)	2 (66.67)
eudesma-4(15),7-dien-4-b-ol	yes	/	1 (33.33)
eugenol	no	8 (80)	3 (100)
eugenol	yes	2 (20)	/
farnesyl acetone	no	9 (90)	1 (33.33)
farnesyl acetone	yes	1 (10)	2 (66.67)
fokienol	no	10 (100)	2 (66.67)
fokienol	yes	/	1 (33.33)
fonenol	no	9 (90)	3 (100)
fonenol	yes	1 (10)	/
g-cadinene	no	7 (70)	3 (100)
g-cadinene	yes	3 (30)	/
g-elemene	no	8 (80)	3 (100)
g-elemene	yes	2 (20)	/
geraniol	no	9 (90)	3 (100)
geraniol	yes	1 (10)	/
germacra-4 (15),5,10 (14)-trien-1B-ol	no	9 (90)	3 (100)
germacra-4 (15),5,10 (14)-trien-1B-ol	yes	1 (10)	/
germacrene A	no	8 (80)	3 (100)
germacrene A	yes	2 (20)	/
germacrene B	no	6 (60)	2 (66.67)
germacrene B	yes	4 (40)	1 (33.33)
germacrene D	no	1 (10)	3 (100)
germacrene D	yes	9 (90)	/
germacrone	no	10 (100)	2 (66.67)
germacrone	yes	/	1 (33.33)
globulol	no	10 (100)	2 (66.67)
globulol	yes	/	1 (33.33)
g-muurolene	no	6 (60)	3 (100)
g-muurolene	yes	4 (40)	/
g-terpinene	no	8 (80)	3 (100)
g-terpinene	yes	2 (20)	/
guaiol	no	9 (90)	3 (100)
guaiol	yes	1 (10)	/
g-ylangene	no	8 (80)	3 (100)
g-ylangene	yes	2 (20)	/
henicosane	no	9 (90)	2 (66.67)
henicosane	yes	1 (10)	1 (33.33)
hentriacontane	no	9 (90)	3 (100)
hentriacontane	yes	1 (10)	/
heptacosane	no	3 (30)	1 (33.33)
heptacosane	yes	7 (70)	2 (66.67)
heptadecane	no	9 (90)	3 (100)
heptadecane	yes	1 (10)	/
heptadecene	no	9 (90)	3 (100)
heptadecene	yes	1 (10)	/
hexacosane	no	6 (60)	3 (100)
hexacosane	yes	4 (40)	/
hexadec-3-ene	no	9 (90)	3 (100)
hexadec-3-ene	yes	1 (10)	/
hexadecanal	no	7 (70)	3 (100)
hexadecanal	yes	3 (30)	/
hexadecane	no	8 (80)	3 (100)
hexadecane	yes	2 (20)	/
hexadecanoic acid	no	1 (10)	1 (33.33)
hexadecanoic acid	yes	9 (90)	2 (66.67)
hexadecanol	no	8 (80)	3 (100)
hexadecanol	yes	2 (20)	/
hexahydrofarnesyl acetone	no	9 (90)	2 (66.67)
hexahydrofarnesyl acetone	yes	1 (10)	1 (33.33)
hexdecene	no	8 (80)	3 (100)
hexdecene	yes	2 (20)	/
hexen-1-ol	no	9 (90)	3 (100)
hexen-1-ol	yes	1 (10)	/
hotrienol	no	10 (100)	2 (66.67)
hotrienol	yes	/	1 (33.33)
humulene epoxyde II	no	9 (90)	1 (33.33)
humulene epoxyde II	yes	1 (10)	2 (66.67)
hydrofarnesyl acetone	no	9 (90)	3 (100)
hydrofarnesyl acetone	yes	1 (10)	/
indole	no	9 (90)	3 (100)
indole	yes	1 (10)	/
isocaryophyllene oxide	no	10 (100)	2 (66.67)
isocaryophyllene oxide	yes	/	1 (33.33)
iso-Longifolene	no	9 (90)	3 (100)
iso-Longifolene	yes	1 (10)	/
Isopinocampheol	no	9 (100)	3 (100)
isopropyl myristate	no	8 (80)	3 (100)
isopropyl myristate	yes	2 (20)	/
isospathulenol	no	6 (60)	3 (100)
isospathulenol	yes	4 (40)	/
isovalencenol	no	10 (100)	2 (66.67)
isovalencenol	yes	/	1 (33.33)
l- selinene	no	9 (90)	3 (100)
l- selinene	yes	1 (10)	/
l-bisabolene oxide	no	8 (80)	2 (66.67)
l-bisabolene oxide	yes	2 (20)	1 (33.33)
l-cadinene	no	9 (90)	3 (100)
l-cadinene	yes	1 (10)	/
l-cadinol	no	10 (100)	2 (66.67)
l-cadinol	yes	/	1 (33.33)
l-calacorene	no	9 (90)	3 (100)
l-calacorene	yes	1 (10)	/
l-cedrene	no	9 (90)	3 (100)
l-cedrene	yes	1 (10)	/
l-cyperene	no	9 (90)	3 (100)
l-cyperene	yes	1 (10)	/
ledol	no	9 (90)	3 (100)
ledol	yes	1 (10)	/
l-farnesene	no	9 (90)	3 (100)
l-farnesene	yes	1 (10)	/
l-guaiene (a-bulnesene)	no	9 (90)	3 (100)
l-guaiene (a-bulnesene)	yes	1 (10)	/
limonen-6-ol,pivalate	no	10 (100)	2 (66.67)
limonen-6-ol,pivalate	yes	/	1 (33.33)
limonene	no	8 (80)	3 (100)
limonene	yes	2 (20)	/
linalool	no	9 (90)	2 (66.67)
linalool	yes	1 (10)	1 (33.33)
l-muurolene	no	9 (90)	3 (100)
l-muurolene	yes	1 (10)	/
longifolene	no	8 (80)	3 (100)
longifolene	yes	2 (20)	/
l-valerenol	no	9 (90)	3 (100)
l-valerenol	yes	1 (10)	/
manoyl oxide	no	9 (90)	3 (100)
manoyl oxide	yes	1 (10)	/
mayristicine	no	9 (90)	3 (100)
mayristicine	yes	1 (10)	/
methyl (Z)-5,11,14,17-eicosatetraenoate	no	10 (100)	2 (66.67)
methyl (Z)-5,11,14,17-eicosatetraenoate	yes	/	1 (33.33)
methyl salicylate	no	8 (80)	3 (100)
methyl salicylate	yes	2 (20)	/
methyl tetradecanoate	no	9 (90)	3 (100)
methyl tetradecanoate	yes	1 (10)	/
methyleugenol	no	9 (90)	3 (100)
methyleugenol	yes	1 (10)	/
nerol oxide	no	10 (100)	2 (66.67)
nerol oxide	yes	/	1 (33.33)
n-heptanal	no	9 (90)	3 (100)
n-heptanal	yes	1 (10)	/
n-octanal	no	9 (90)	3 (100)
n-octanal	yes	1 (10)	/
nonacosane	no	5 (50)	1 (33.33)
nonacosane	yes	5 (50)	2 (66.67)
nonadecane	no	9 (90)	3 (100)
nonadecane	yes	1 (10)	/
nonanal	no	3 (30)	3 (100)
nonanal	yes	7 (70)	/
nonanoic acid	no	9 (90)	1 (33.33)
nonanoic acid	yes	1 (10)	2 (66.67)
nootkatone	no	9 (90)	3 (100)
nootkatone	yes	1 (10)	/
nor-copaanone	no	8 (80)	2 (66.67)
nor-copaanone	yes	2 (20)	1 (33.33)
octacosane	no	5 (50)	3 (100)
octacosane	yes	5 (50)	/
octadec-9-enoic acid	no	6 (60)	3 (100)
octadec-9-enoic acid	yes	4 (40)	/
octadecan	no	6 (60)	3 (100)
octadecan	yes	4 (40)	/
octadecanal	no	9 (90)	3 (100)
octadecanal	yes	1 (10)	/
octadecanoic acid	no	7 (70)	3 (100)
octadecanoic acid	yes	3 (30)	/
octadecene	no	8 (80)	3 (100)
octadecene	yes	2 (20)	/
palustrol	no	10 (100)	2 (66.67)
palustrol	yes	/	1 (33.33)
patchulene	no	9 (90)	3 (100)
patchulene	yes	1 (10)	/
p-cymen-8-ol	no	9 (90)	3 (100)
p-cymen-8-ol	yes	1 (10)	/
p-cymene	no	8 (80)	3 (100)
p-cymene	yes	2 (20)	/
pentacosane	no	2 (20)	1 (33.33)
pentacosane	yes	8 (80)	2 (66.67)
pentadecan-2-one	no	9 (90)	3 (100)
pentadecan-2-one	yes	1 (10)	/
pentadecanal	no	8 (80)	2 (66.67)
pentadecanal	yes	2 (20)	1 (33.33)
pentadecanoic acid	no	9 (90)	3 (100)
pentadecanoic acid	yes	1 (10)	/
pentadecene	no	8 (80)	3 (100)
pentadecene	yes	2 (20)	/
phenyl acetaldehyde	no	9 (90)	3 (100)
phenyl acetaldehyde	yes	1 (10)	/
phytol	no	5 (50)	1 (33.33)
phytol	yes	5 (50)	2 (66.67)
p-vinyl-guiacol	no	9 (90)	3 (100)
p-vinyl-guiacol	yes	1 (10)	/
safranal	no	8 (80)	3 (100)
safranal	yes	2 (20)	/
salvail-4 (14) -en-1-one	no	8 (80)	3 (100)
salvail-4 (14) -en-1-one	yes	2 (20)	/
salviadienol	no	10 (100)	2 (66.67)
salviadienol	yes	/	1 (33.33)
salvial-4(14)-en-1-one	no	10 (100)	1 (33.33)
salvial-4(14)-en-1-one	yes	/	2 (66.67)
santolina triene	no	10 (100)	2 (66.67)
santolina triene	yes	/	1 (33.33)
sesquifallendrene	no	9 (90)	3 (100)
sesquifallendrene	yes	1 (10)	/
spathulenol	no	4 (40)	1 (33.33)
spathulenol	yes	6 (60)	2 (66.67)
squalene	no	9 (90)	3 (100)
squalene	yes	1 (10)	/
ß-caryophyllene	no	2 (20)	1 (33.33)
ß-caryophyllene	yes	8 (80)	2 (66.67)
ß-copaene	no	9 (90)	3 (100)
ß-copaene	yes	1 (10)	/
ß-damascenone	no	6 (60)	3 (100)
ß-damascenone	yes	4 (40)	/
ß-elemene	no	8 (80)	3 (100)
ß-elemene	yes	2 (20)	/
ß-ylangene	no	8 (80)	3 (100)
ß-ylangene	yes	2 (20)	/
t-cadinol	no	8 (80)	3 (100)
t-cadinol	yes	2 (20)	/
terpinene-4-ol	no	10 (100)	1 (33.33)
terpinene-4-ol	yes	/	2 (66.67)
tetracosane	no	5 (50)	1 (33.33)
tetracosane	yes	5 (50)	2 (66.67)
tetradecanal	no	9 (90)	3 (100)
tetradecanal	yes	1 (10)	/
tetradecane	no	9 (90)	3 (100)
tetradecane	yes	1 (10)	/
tetradecanoic acid	no	6 (60)	1 (33.33)
tetradecanoic acid	yes	4 (40)	2 (66.67)
tetradecene	no	9 (90)	3 (100)
tetradecene	yes	1 (10)	/
theaspirane A	no	9 (90)	3 (100)
theaspirane A	yes	1 (10)	/
theaspirane B	no	9 (90)	3 (100)
theaspirane B	yes	1 (10)	/
thymol	no	8 (80)	2 (66.67)
thymol	yes	2 (20)	1 (33.33)
thymol methyl ester	no	9 (90)	3 (100)
thymol methyl ester	yes	1 (10)	/
T-muurolol	no	6 (60)	3 (100)
T-muurolol	yes	4 (40)	/
torilenol	no	10 (100)	2 (66.67)
torilenol	yes	/	1 (33.33)
trans linallool oxide	no	9 (90)	3 (100)
trans linallool oxide	yes	1 (10)	/
trans-3-caren-2-ol	no	10 (100)	2 (66.67)
trans-3-caren-2-ol	yes	/	1 (33.33)
trans-a-bergamotene	no	8 (80)	3 (100)
trans-a-bergamotene	yes	2 (20)	/
trans-cadinene ether	no	10 (100)	2 (66.67)
trans-cadinene ether	yes	/	1 (33.33)
trans-ß-farnesene	no	8 (80)	3 (100)
trans-ß-farnesene	yes	2 (20)	/
trans-valerenyl isovalerate	no	9 (90)	3 (100)
trans-valerenyl isovalerate	yes	1 (10)	/
triacontane	no	9 (90)	3 (100)
triacontane	yes	1 (10)	/
tricos-9-ene	no	9 (90)	3 (100)
tricos-9-ene	yes	1 (10)	/
tricosane	no	6 (60)	2 (66.67)
tricosane	yes	4 (40)	1 (33.33)
tridecan-2-one	no	9 (90)	3 (100)
tridecan-2-one	yes	1 (10)	/
tridecanal	no	9 (90)	3 (100)
tridecanal	yes	1 (10)	/
undecanal	no	8 (80)	3 (100)
undecanal	yes	2 (20)	/
undecanoic acid	no	9 (90)	3 (100)
undecanoic acid	yes	1 (10)	/
valerenal	no	9 (90)	3 (100)
valerenal	yes	1 (10)	/
vugarol B	no	9 (90)	3 (100)
vugarol B	yes	1 (10)	/
vulgarone B	no	9 (90)	3 (100)
vulgarone B	yes	1 (10)	/
widdrene	no	8 (80)	3 (100)
widdrene	yes	2 (20)	/
widdrol	no	8 (80)	3 (100)
widdrol	yes	2 (20)	/
y-dodecalactone	no	9 (90)	3 (100)
y-dodecalactone	yes	1 (10)	/
z-octadec-9-en-1-ol	no	9 (90)	3 (100)
z-octadec-9-en-1-ol	yes	1 (10)	/
δ elemene	no	7 (70)	3 (100)
δ elemene	yes	3 (30)	/
δ³-Carene	no	9 (90)	3 (100)
δ³-Carene	yes	1 (10)	/

## Sheet: B. subtilis
Chemical compound	Presence of compound	MIC≤500µg/mL
(E)-b-damascenone	no	9 (81.82)
(E)-b-damascenone	yes	2 (18.18)
(E)-B-elemenone	no	10 (90.91)
(E)-B-elemenone	yes	1 (9.09)
(E,E) -2,4 - Decadienal	no	8 (72.73)
(E,E) -2,4 - Decadienal	yes	3 (27.27)
(E,E)-a-Farnesene	no	10 (90.91)
(E,E)-a-Farnesene	yes	1 (9.09)
(E,Z)-2,4-decadienal	no	10 (90.91)
(E,Z)-2,4-decadienal	yes	1 (9.09)
(z)-3-hexyl benzoate	no	10 (90.91)
(z)-3-hexyl benzoate	yes	1 (9.09)
(z)-9-octadecenoic acid	no	9 (81.82)
(z)-9-octadecenoic acid	yes	2 (18.18)
(Z)-b-damascenone	no	10 (90.91)
(Z)-b-damascenone	yes	1 (9.09)
(z)-l-bisabolene epoxide	no	10 (90.91)
(z)-l-bisabolene epoxide	yes	1 (9.09)
(z)-l-santalol	no	10 (90.91)
(z)-l-santalol	yes	1 (9.09)
1,2-dihydro-1,1,6-trimethylnapthalene	no	10 (90.91)
1,2-dihydro-1,1,6-trimethylnapthalene	yes	1 (9.09)
1,4,6-trimethyl-1,2-dihydro-napthalene	no	10 (90.91)
1,4,6-trimethyl-1,2-dihydro-napthalene	yes	1 (9.09)
1,5 epoxysalvial -4 (14) -ene	no	8 (72.73)
1,5 epoxysalvial -4 (14) -ene	yes	3 (27.27)
1,8-cineol	no	10 (90.91)
1,8-cineol	yes	1 (9.09)
10-epi-a-muurolol	no	10 (90.91)
10-epi-a-muurolol	yes	1 (9.09)
14-hydroxy-9-epi-(E)-caryophyllene	no	10 (90.91)
14-hydroxy-9-epi-(E)-caryophyllene	yes	1 (9.09)
14-hydroxy-a-muurolene	no	10 (90.91)
14-hydroxy-a-muurolene	yes	1 (9.09)
14-hyroxy-d-cadinene	no	10 (90.91)
14-hyroxy-d-cadinene	yes	1 (9.09)
1-hexen-3-yne, 2,5,5,-trimethyl	no	10 (90.91)
1-hexen-3-yne, 2,5,5,-trimethyl	yes	1 (9.09)
1-octen-1-0ne	no	10 (90.91)
1-octen-1-0ne	yes	1 (9.09)
1-octen-3-0ne	no	10 (90.91)
1-octen-3-0ne	yes	1 (9.09)
2 (e), 6 (Z) - nonadienal	no	10 (90.91)
2 (e), 6 (Z) - nonadienal	yes	1 (9.09)
2,4 E, E, heptadienal	no	10 (90.91)
2,4 E, E, heptadienal	yes	1 (9.09)
2,4,6-trimethylbenzaldehyde	no	10 (90.91)
2,4,6-trimethylbenzaldehyde	yes	1 (9.09)
2-decenal*	no	9 (81.82)
2-decenal*	yes	2 (18.18)
2E, 2E, farnesol	no	10 (90.91)
2E, 2E, farnesol	yes	1 (9.09)
2E, 6E, farnesol	no	9 (81.82)
2E, 6E, farnesol	yes	2 (18.18)
2E, 6Z, farnesol	no	10 (90.91)
2E, 6Z, farnesol	yes	1 (9.09)
2-heptadecanone	no	10 (90.91)
2-heptadecanone	yes	1 (9.09)
2-methyl undecanal	no	10 (90.91)
2-methyl undecanal	yes	1 (9.09)
2-pentadecanone, 6,10,14, trimethyl	no	10 (90.91)
2-pentadecanone, 6,10,14, trimethyl	yes	1 (9.09)
2-pentyl furan	no	7 (63.64)
2-pentyl furan	yes	4 (36.36)
3,4-dimethyl-5-pentylidene-2(5H)-furanone	no	9 (81.82)
3,4-dimethyl-5-pentylidene-2(5H)-furanone	yes	2 (18.18)
4-oxo-a-ylangene	no	10 (90.91)
4-oxo-a-ylangene	yes	1 (9.09)
4-vinylguaiacol	no	8 (72.73)
4-vinylguaiacol	yes	3 (27.27)
5-methylhexyl-2-methylbutanoate	no	10 (90.91)
5-methylhexyl-2-methylbutanoate	yes	1 (9.09)
6,10,14-trimethyl 2-pentadecanone	no	9 (81.82)
6,10,14-trimethyl 2-pentadecanone	yes	2 (18.18)
8-cedren-13-ol	no	10 (90.91)
8-cedren-13-ol	yes	1 (9.09)
a-calarene	no	10 (90.91)
a-calarene	yes	1 (9.09)
a-copaene	no	5 (45.45)
a-copaene	yes	6 (54.55)
a-humulene	no	9 (81.82)
a-humulene	yes	2 (18.18)
a-linolenic acid ((Z,Z)-9,12-octadecadienoc acid)	no	6 (54.55)
a-linolenic acid ((Z,Z)-9,12-octadecadienoc acid)	yes	5 (45.45)
alpha-pinene	no	10 (90.91)
alpha-pinene	yes	1 (9.09)
aromadenderene oxide	no	9 (81.82)
aromadenderene oxide	yes	2 (18.18)
aromadendrene	no	9 (81.82)
aromadendrene	yes	2 (18.18)
aromadendrene oxide II	no	10 (90.91)
aromadendrene oxide II	yes	1 (9.09)
a-terpineol	no	9 (81.82)
a-terpineol	yes	2 (18.18)
a-Ylangene	no	9 (81.82)
a-Ylangene	yes	2 (18.18)
b burbonene	no	9 (81.82)
b burbonene	yes	2 (18.18)
b ionone	no	5 (45.45)
b ionone	yes	6 (54.55)
b selinene	no	9 (81.82)
b selinene	yes	2 (18.18)
b-atlantone	no	10 (90.91)
b-atlantone	yes	1 (9.09)
b-bisabolene	no	10 (90.91)
b-bisabolene	yes	1 (9.09)
b-calacorene	no	9 (81.82)
b-calacorene	yes	2 (18.18)
benzaldehyde	no	7 (63.64)
benzaldehyde	yes	4 (36.36)
benzene acetaldehyde	no	10 (90.91)
benzene acetaldehyde	yes	1 (9.09)
benzene acetic acid ethyl ester	no	10 (90.91)
benzene acetic acid ethyl ester	yes	1 (9.09)
benzothiazole	no	9 (81.82)
benzothiazole	yes	2 (18.18)
bergamotol	no	10 (90.91)
bergamotol	yes	1 (9.09)
b-eudesmol	no	6 (54.55)
b-eudesmol	yes	5 (45.45)
b-gurjunene	no	9 (81.82)
b-gurjunene	yes	2 (18.18)
b-oplopenone	no	9 (81.82)
b-oplopenone	yes	2 (18.18)
borenol	no	10 (90.91)
borenol	yes	1 (9.09)
butylated hydroxytoluene	no	10 (90.91)
butylated hydroxytoluene	yes	1 (9.09)
cadalene	no	9 (81.82)
cadalene	yes	2 (18.18)
camphor	no	10 (90.91)
camphor	yes	1 (9.09)
cariophylla-4-(14), 8 (15)-dien-5L-ol	no	9 (81.82)
cariophylla-4-(14), 8 (15)-dien-5L-ol	yes	2 (18.18)
carvacrol	no	9 (81.82)
carvacrol	yes	2 (18.18)
caryophylla-2(12),6(13)-dien-5a-ol	no	10 (90.91)
caryophylla-2(12),6(13)-dien-5a-ol	yes	1 (9.09)
caryophylla-2(12),6-dien-5b-ol	no	9 (81.82)
caryophylla-2(12),6-dien-5b-ol	yes	2 (18.18)
caryophylla-4(12),8(13)-dien-5a-ol	no	10 (90.91)
caryophylla-4(12),8(13)-dien-5a-ol	yes	1 (9.09)
caryophyllene	no	10 (90.91)
caryophyllene	yes	1 (9.09)
caryophyllene oxide	no	2 (18.18)
caryophyllene oxide	yes	9 (81.82)
cedrol	no	9 (81.82)
cedrol	yes	2 (18.18)
chryasnthemic acid	no	10 (90.91)
chryasnthemic acid	yes	1 (9.09)
cis-3-Pinanone	no	10 (90.91)
cis-3-Pinanone	yes	1 (9.09)
cis-a-copaen-8-ol	no	10 (90.91)
cis-a-copaen-8-ol	yes	1 (9.09)
cis-cadinene ether	no	10 (90.91)
cis-cadinene ether	yes	1 (9.09)
cis-geranyl acetone	no	8 (72.73)
cis-geranyl acetone	yes	3 (27.27)
cis-ß-farnesene	no	10 (90.91)
cis-ß-farnesene	yes	1 (9.09)
cis-ß-ocimene*	no	10 (90.91)
cis-ß-ocimene*	yes	1 (9.09)
Citronellol	no	10 (90.91)
Citronellol	yes	1 (9.09)
cyclosativene	no	8 (72.73)
cyclosativene	yes	3 (27.27)
d-cadinene	no	9 (81.82)
d-cadinene	yes	2 (18.18)
decanal	no	6 (54.55)
decanal	yes	5 (45.45)
dihydroactinidiolide	no	9 (81.82)
dihydroactinidiolide	yes	2 (18.18)
dihydroedulan I	no	10 (90.91)
dihydroedulan I	yes	1 (9.09)
docosane	no	9 (81.82)
docosane	yes	2 (18.18)
dodecanal	no	10 (90.91)
dodecanal	yes	1 (9.09)
dodecanoic acid	no	7 (63.64)
dodecanoic acid	yes	4 (36.36)
dodecene-1	no	10 (90.91)
dodecene-1	yes	1 (9.09)
eicosane	no	10 (90.91)
eicosane	yes	1 (9.09)
elemol	no	10 (90.91)
elemol	yes	1 (9.09)
E-nerodilol	no	10 (90.91)
E-nerodilol	yes	1 (9.09)
epoxy-allo aromadendren	no	10 (90.91)
epoxy-allo aromadendren	yes	1 (9.09)
ethyl chrysanthemate	no	10 (90.91)
ethyl chrysanthemate	yes	1 (9.09)
eudesma-4(15),7-dien-4-b-ol	no	10 (90.91)
eudesma-4(15),7-dien-4-b-ol	yes	1 (9.09)
eugenol	no	8 (72.73)
eugenol	yes	3 (27.27)
farnesyl acetone	no	6 (54.55)
farnesyl acetone	yes	5 (45.45)
fokienol	no	10 (90.91)
fokienol	yes	1 (9.09)
fonenol	no	10 (90.91)
fonenol	yes	1 (9.09)
g-cadinene	no	8 (72.73)
g-cadinene	yes	3 (27.27)
germacrene B	no	7 (63.64)
germacrene B	yes	4 (36.36)
germacrene D	no	8 (72.73)
germacrene D	yes	3 (27.27)
germacrone	no	10 (90.91)
germacrone	yes	1 (9.09)
globulol	no	9 (81.82)
globulol	yes	2 (18.18)
g-muurolene	no	10 (90.91)
g-muurolene	yes	1 (9.09)
g-terpinene	no	9 (81.82)
g-terpinene	yes	2 (18.18)
guaicaol	no	9 (81.82)
guaicaol	yes	2 (18.18)
guaiol	no	10 (90.91)
guaiol	yes	1 (9.09)
henicosane	no	7 (63.64)
henicosane	yes	4 (36.36)
hentriacontane	no	10 (90.91)
hentriacontane	yes	1 (9.09)
heptacosane	no	3 (27.27)
heptacosane	yes	8 (72.73)
hexacosane	no	9 (81.82)
hexacosane	yes	2 (18.18)
hexadecanal	no	9 (81.82)
hexadecanal	yes	2 (18.18)
hexadecane	no	9 (81.82)
hexadecane	yes	2 (18.18)
hexadecanoic acid	no	4 (36.36)
hexadecanoic acid	yes	7 (63.64)
hexahydrofarnesyl acetone	no	7 (63.64)
hexahydrofarnesyl acetone	yes	4 (36.36)
hotrienol	no	10 (90.91)
hotrienol	yes	1 (9.09)
humulene epoxyde II	no	9 (81.82)
humulene epoxyde II	yes	2 (18.18)
indole	no	10 (90.91)
indole	yes	1 (9.09)
isocaryophyllene oxide	no	10 (90.91)
isocaryophyllene oxide	yes	1 (9.09)
iso-Longifolene	no	10 (90.91)
iso-Longifolene	yes	1 (9.09)
Isopinocampheol	no	10 (100)
isospathulenol	no	10 (90.91)
isospathulenol	yes	1 (9.09)
isovalencenol	no	10 (90.91)
isovalencenol	yes	1 (9.09)
l- selinene	no	10 (90.91)
l- selinene	yes	1 (9.09)
l-amorphene	no	10 (90.91)
l-amorphene	yes	1 (9.09)
lauric acid	no	7 (63.64)
lauric acid	yes	4 (36.36)
l-bisabolene oxide	no	8 (72.73)
l-bisabolene oxide	yes	3 (27.27)
l-cadinene	no	9 (81.82)
l-cadinene	yes	2 (18.18)
l-cadinol	no	8 (72.73)
l-cadinol	yes	3 (27.27)
l-calacorene	no	9 (81.82)
l-calacorene	yes	2 (18.18)
l-copaen-4-ol	no	10 (90.91)
l-copaen-4-ol	yes	1 (9.09)
l-cubebene	no	10 (90.91)
l-cubebene	yes	1 (9.09)
ledol	no	8 (72.73)
ledol	yes	3 (27.27)
l-epi muurolol	no	10 (90.91)
l-epi muurolol	yes	1 (9.09)
l-guaiene (a-bulnesene)	no	10 (90.91)
l-guaiene (a-bulnesene)	yes	1 (9.09)
limonen-6-ol,pivalate	no	10 (90.91)
limonen-6-ol,pivalate	yes	1 (9.09)
limonene	no	9 (81.82)
limonene	yes	2 (18.18)
linalool	no	9 (81.82)
linalool	yes	2 (18.18)
l-muurolene	no	10 (90.91)
l-muurolene	yes	1 (9.09)
longifolene	no	10 (90.91)
longifolene	yes	1 (9.09)
l-terpinene	no	10 (90.91)
l-terpinene	yes	1 (9.09)
mayristicine	no	10 (90.91)
mayristicine	yes	1 (9.09)
methyl (Z)-5,11,14,17-eicosatetraenoate	no	10 (90.91)
methyl (Z)-5,11,14,17-eicosatetraenoate	yes	1 (9.09)
methyl salicylate	no	8 (72.73)
methyl salicylate	yes	3 (27.27)
naphthalene	no	9 (81.82)
naphthalene	yes	2 (18.18)
n-dodecanol	no	10 (90.91)
n-dodecanol	yes	1 (9.09)
neophytadiene	no	10 (90.91)
neophytadiene	yes	1 (9.09)
nerol oxide	no	10 (90.91)
nerol oxide	yes	1 (9.09)
n-heptanal	no	10 (90.91)
n-heptanal	yes	1 (9.09)
n-octanal	no	10 (90.91)
n-octanal	yes	1 (9.09)
nonacosane	no	4 (36.36)
nonacosane	yes	7 (63.64)
nonadecane	no	9 (81.82)
nonadecane	yes	2 (18.18)
nonanal	no	7 (63.64)
nonanal	yes	4 (36.36)
nonanoic acid	no	7 (63.64)
nonanoic acid	yes	4 (36.36)
nonyl alcohol	no	10 (90.91)
nonyl alcohol	yes	1 (9.09)
nootkatone	no	10 (90.91)
nootkatone	yes	1 (9.09)
nor-copaanone	no	10 (90.91)
nor-copaanone	yes	1 (9.09)
octacosane	no	10 (90.91)
octacosane	yes	1 (9.09)
octadecan	no	10 (90.91)
octadecan	yes	1 (9.09)
octadecanoic acid	no	10 (90.91)
octadecanoic acid	yes	1 (9.09)
octadecene	no	10 (90.91)
octadecene	yes	1 (9.09)
octanoic acid	no	10 (90.91)
octanoic acid	yes	1 (9.09)
octanol	no	10 (90.91)
octanol	yes	1 (9.09)
palustrol	no	10 (90.91)
palustrol	yes	1 (9.09)
p-cymen-8-ol	no	10 (90.91)
p-cymen-8-ol	yes	1 (9.09)
p-cymene	no	8 (72.73)
p-cymene	yes	3 (27.27)
p-cymenene	no	10 (90.91)
p-cymenene	yes	1 (9.09)
pentacosane	no	2 (18.18)
pentacosane	yes	9 (81.82)
pentadecanal	no	8 (72.73)
pentadecanal	yes	3 (27.27)
pentadecane	no	10 (90.91)
pentadecane	yes	1 (9.09)
pentadecanoic acid	no	8 (72.73)
pentadecanoic acid	yes	3 (27.27)
phenyl acetaldehyde	no	8 (72.73)
phenyl acetaldehyde	yes	3 (27.27)
phytol	no	8 (72.73)
phytol	yes	3 (27.27)
pulegone	no	10 (90.91)
pulegone	yes	1 (9.09)
safranal	no	6 (54.55)
safranal	yes	5 (45.45)
salvail-4 (14) -en-1-one	no	10 (90.91)
salvail-4 (14) -en-1-one	yes	1 (9.09)
salviadienol	no	10 (90.91)
salviadienol	yes	1 (9.09)
salvial-4(14)-en-1-one	no	9 (81.82)
salvial-4(14)-en-1-one	yes	2 (18.18)
santolina triene	no	10 (90.91)
santolina triene	yes	1 (9.09)
selina-3,7 (11) diene	no	10 (90.91)
selina-3,7 (11) diene	yes	1 (9.09)
sesquifallendrene	no	10 (90.91)
sesquifallendrene	yes	1 (9.09)
spathulenol	no	3 (27.27)
spathulenol	yes	8 (72.73)
squalene	no	10 (90.91)
squalene	yes	1 (9.09)
ß-caryophyllene	no	4 (36.36)
ß-caryophyllene	yes	7 (63.64)
ß-cubebene	no	10 (90.91)
ß-cubebene	yes	1 (9.09)
ß-damascenone	no	6 (54.55)
ß-damascenone	yes	5 (45.45)
ß-myrcene	no	10 (90.91)
ß-myrcene	yes	1 (9.09)
terpinene-4-ol	no	9 (81.82)
terpinene-4-ol	yes	2 (18.18)
tetracosane	no	6 (54.55)
tetracosane	yes	5 (45.45)
tetradecane	no	9 (81.82)
tetradecane	yes	2 (18.18)
tetradecanoic acid	no	7 (63.64)
tetradecanoic acid	yes	4 (36.36)
thymol	no	8 (72.73)
thymol	yes	3 (27.27)
thymol methyl ester	no	10 (90.91)
thymol methyl ester	yes	1 (9.09)
T-muurolol	no	10 (90.91)
T-muurolol	yes	1 (9.09)
torilenol	no	10 (90.91)
torilenol	yes	1 (9.09)
torreyol	no	10 (90.91)
torreyol	yes	1 (9.09)
trans-3-caren-2-ol	no	10 (90.91)
trans-3-caren-2-ol	yes	1 (9.09)
trans-cadinene ether	no	10 (90.91)
trans-cadinene ether	yes	1 (9.09)
triacontane	no	10 (90.91)
triacontane	yes	1 (9.09)
tricosane	no	6 (54.55)
tricosane	yes	5 (45.45)
tridecanal	no	10 (90.91)
tridecanal	yes	1 (9.09)
tridecane	no	10 (90.91)
tridecane	yes	1 (9.09)
undecanal	no	10 (90.91)
undecanal	yes	1 (9.09)
undecanoic acid	no	10 (90.91)
undecanoic acid	yes	1 (9.09)
valencene	no	10 (90.91)
valencene	yes	1 (9.09)
vidiflorol	no	10 (90.91)
vidiflorol	yes	1 (9.09)
vulgarol B	no	10 (90.91)
vulgarol B	yes	1 (9.09)
vulgarone B	no	10 (90.91)
vulgarone B	yes	1 (9.09)
widdrene	no	10 (90.91)
widdrene	yes	1 (9.09)
widdrol	no	8 (72.73)
widdrol	yes	3 (27.27)
y-dodecalactone	no	10 (90.91)
y-dodecalactone	yes	1 (9.09)
δ³-Carene	no	10 (90.91)
δ³-Carene	yes	1 (9.09)

## Sheet: C. albicans
Chemical compound	Presence of compound	MIC≤500µg/mL
(e)-2-nonenal	no	9 (90)
(e)-2-nonenal	yes	1 (10)
(E,E) -2,4 - Decadienal	no	7 (70)
(E,E) -2,4 - Decadienal	yes	3 (30)
€-octen-2-al	no	9 (90)
€-octen-2-al	yes	1 (10)
1, 15, pentadecanediol	no	9 (90)
1, 15, pentadecanediol	yes	1 (10)
1,5 epoxysalvial -4 (14) -ene	no	9 (90)
1,5 epoxysalvial -4 (14) -ene	yes	1 (10)
1,5,58 tetramethyl-12-oxabcyclo (9,1)dodeca-3,7 diene	no	8 (80)
1,5,58 tetramethyl-12-oxabcyclo (9,1)dodeca-3,7 diene	yes	2 (20)
1,5-epoxysalvial-4(14)-ene	no	9 (90)
1,5-epoxysalvial-4(14)-ene	yes	1 (10)
11,14,17-eicosalenoic acid methylestes	no	9 (90)
11,14,17-eicosalenoic acid methylestes	yes	1 (10)
1-nonanol	no	9 (90)
1-nonanol	yes	1 (10)
2,3,3 trimethyl -2-cyclohexanone	no	9 (90)
2,3,3 trimethyl -2-cyclohexanone	yes	1 (10)
2,4 bis (1,1 dimethylethyl)phenol	no	9 (90)
2,4 bis (1,1 dimethylethyl)phenol	yes	1 (10)
2,4 E, E, heptadienal	no	9 (90)
2,4 E, E, heptadienal	yes	1 (10)
2-decenal*	no	9 (90)
2-decenal*	yes	1 (10)
2-fenilacetaldehide	no	7 (70)
2-fenilacetaldehide	yes	3 (30)
2-heptanone	no	9 (90)
2-heptanone	yes	1 (10)
2-hexenal*	no	8 (80)
2-hexenal*	yes	2 (20)
2-hydroxy benzoic acid	no	9 (90)
2-hydroxy benzoic acid	yes	1 (10)
2-pentyl furan	no	6 (60)
2-pentyl furan	yes	4 (40)
3-iso-thujopsanone	no	9 (90)
3-iso-thujopsanone	yes	1 (10)
3-oxo-ß-ionone	no	9 (90)
3-oxo-ß-ionone	yes	1 (10)
4-ethenyl -2 methoxyphenol	no	8 (80)
4-ethenyl -2 methoxyphenol	yes	2 (20)
4-hydroxy-3-methoxybenzaldehyde	no	9 (90)
4-hydroxy-3-methoxybenzaldehyde	yes	1 (10)
6,10,14-trimethyl 2-pentadecanone	no	8 (80)
6,10,14-trimethyl 2-pentadecanone	yes	2 (20)
7-epi-a-eudesmol	no	7 (70)
7-epi-a-eudesmol	yes	3 (30)
a-bisabolol	no	5 (50)
a-bisabolol	yes	5 (50)
a-calarene	no	9 (90)
a-calarene	yes	1 (10)
acetophenone	no	8 (80)
acetophenone	yes	2 (20)
a-copaene	no	7 (70)
a-copaene	yes	3 (30)
a-cyperone	no	9 (90)
a-cyperone	yes	1 (10)
a-humulene	no	5 (50)
a-humulene	yes	5 (50)
a-linolenic acid ((Z,Z)-9,12-octadecadienoc acid)	no	6 (60)
a-linolenic acid ((Z,Z)-9,12-octadecadienoc acid)	yes	4 (40)
aromadenderene oxide	no	7 (70)
aromadenderene oxide	yes	3 (30)
aromadendrene	no	9 (90)
aromadendrene	yes	1 (10)
ar-turmenone	no	8 (80)
ar-turmenone	yes	2 (20)
a-terpineol	no	9 (90)
a-terpineol	yes	1 (10)
b burbonene	no	9 (90)
b burbonene	yes	1 (10)
b ionone	no	7 (70)
b ionone	yes	3 (30)
b selinene	no	7 (70)
b selinene	yes	3 (30)
b-acoradiene	no	9 (90)
b-acoradiene	yes	1 (10)
b-bisabolene	no	9 (90)
b-bisabolene	yes	1 (10)
benzaldehyde	no	8 (80)
benzaldehyde	yes	2 (20)
benzene acetaldehyde	no	8 (80)
benzene acetaldehyde	yes	2 (20)
benzyl alcohol	no	8 (80)
benzyl alcohol	yes	2 (20)
benzyl benzoate	no	5 (50)
benzyl benzoate	yes	5 (50)
b-eudesmol	no	6 (60)
b-eudesmol	yes	4 (40)
bicycloelemene	no	7 (70)
bicycloelemene	yes	3 (30)
bicyclogermacrene	no	4 (40)
bicyclogermacrene	yes	6 (60)
b-santalene	no	8 (80)
b-santalene	yes	2 (20)
calarene	no	7 (70)
calarene	yes	3 (30)
caryophyllene oxide	no	3 (30)
caryophyllene oxide	yes	7 (70)
caryophyllenol II	no	5 (50)
caryophyllenol II	yes	5 (50)
cedrol	no	9 (90)
cedrol	yes	1 (10)
cis-geranyl acetone	no	8 (80)
cis-geranyl acetone	yes	2 (20)
cis-ß-farnesene	no	8 (80)
cis-ß-farnesene	yes	2 (20)
cycloocta-1,3-diene	no	8 (80)
cycloocta-1,3-diene	yes	2 (20)
d-cadinene	no	7 (70)
d-cadinene	yes	3 (30)
decanal	no	3 (30)
decanal	yes	7 (70)
d-guurjunene	no	9 (90)
d-guurjunene	yes	1 (10)
dihydro-cis-l-copaene--8-ol	no	8 (80)
dihydro-cis-l-copaene--8-ol	yes	2 (20)
dihydroedulan I	no	8 (80)
dihydroedulan I	yes	2 (20)
dihydroedulan II	no	8 (80)
dihydroedulan II	yes	2 (20)
docosane	no	7 (70)
docosane	yes	3 (30)
dodecanal	no	9 (90)
dodecanal	yes	1 (10)
e-2-tetradecen-1ol	no	9 (90)
e-2-tetradecen-1ol	yes	1 (10)
eicosane	no	7 (70)
eicosane	yes	3 (30)
E-nerodilol	no	9 (90)
E-nerodilol	yes	1 (10)
eremofphyllene	no	9 (90)
eremofphyllene	yes	1 (10)
ethyl linoleate	no	7 (70)
ethyl linoleate	yes	3 (30)
eugenol	no	9 (90)
eugenol	yes	1 (10)
farnesyl acetone	no	8 (80)
farnesyl acetone	yes	2 (20)
fonenol	no	9 (90)
fonenol	yes	1 (10)
g-cadinene	no	5 (50)
g-cadinene	yes	5 (50)
g-elemene	no	8 (80)
g-elemene	yes	2 (20)
geraniol	no	9 (90)
geraniol	yes	1 (10)
germacrene A	no	8 (80)
germacrene A	yes	2 (20)
germacrene B	no	8 (80)
germacrene B	yes	2 (20)
germacrene D	no	3 (30)
germacrene D	yes	7 (70)
g-muurolene	no	6 (60)
g-muurolene	yes	4 (40)
g-ylangene	no	8 (80)
g-ylangene	yes	2 (20)
henicosane	no	7 (70)
henicosane	yes	3 (30)
heptacosane	no	3 (30)
heptacosane	yes	7 (70)
heptadecane	no	9 (90)
heptadecane	yes	1 (10)
heptadecene	no	9 (90)
heptadecene	yes	1 (10)
hexacosane	no	7 (70)
hexacosane	yes	3 (30)
hexadec-3-ene	no	9 (90)
hexadec-3-ene	yes	1 (10)
hexadecanal	no	7 (70)
hexadecanal	yes	3 (30)
hexadecane	no	8 (80)
hexadecane	yes	2 (20)
hexadecanoic acid	no	2 (20)
hexadecanoic acid	yes	8 (80)
hexadecanol	no	8 (80)
hexadecanol	yes	2 (20)
hexahydrofarnesyl acetone	no	8 (80)
hexahydrofarnesyl acetone	yes	2 (20)
hexdecene	no	8 (80)
hexdecene	yes	2 (20)
hexen-1-ol	no	9 (90)
hexen-1-ol	yes	1 (10)
humulene epoxyde II	no	7 (70)
humulene epoxyde II	yes	3 (30)
hydrofarnesyl acetone	no	8 (80)
hydrofarnesyl acetone	yes	2 (20)
isopropyl myristate	no	8 (80)
isopropyl myristate	yes	2 (20)
isospathulenol	no	7 (70)
isospathulenol	yes	3 (30)
l- selinene	no	9 (90)
l- selinene	yes	1 (10)
l-cedrene	no	9 (90)
l-cedrene	yes	1 (10)
l-farnesene	no	8 (80)
l-farnesene	yes	2 (20)
limonene	no	9 (90)
limonene	yes	1 (10)
linalool	no	7 (70)
linalool	yes	3 (30)
l-muurolene	no	9 (90)
l-muurolene	yes	1 (10)
longifolene	no	9 (90)
longifolene	yes	1 (10)
manoyl oxide	no	9 (90)
manoyl oxide	yes	1 (10)
methyl tetradecanoate	no	9 (90)
methyl tetradecanoate	yes	1 (10)
methyleugenol	no	9 (90)
methyleugenol	yes	1 (10)
neophytadiene	no	9 (90)
neophytadiene	yes	1 (10)
n-octanal	no	7 (70)
n-octanal	yes	3 (30)
nonacosane	no	6 (60)
nonacosane	yes	4 (40)
nonadecane	no	9 (90)
nonadecane	yes	1 (10)
nonanal	no	2 (20)
nonanal	yes	8 (80)
nor-copaanone	no	8 (80)
nor-copaanone	yes	2 (20)
octacosane	no	7 (70)
octacosane	yes	3 (30)
octadec-9-enoic acid	no	6 (60)
octadec-9-enoic acid	yes	4 (40)
octadecan	no	6 (60)
octadecan	yes	4 (40)
octadecanal	no	9 (90)
octadecanal	yes	1 (10)
octadecanoic acid	no	8 (80)
octadecanoic acid	yes	2 (20)
octadecene	no	8 (80)
octadecene	yes	2 (20)
patchulene	no	9 (90)
patchulene	yes	1 (10)
p-cymen-8-ol	no	9 (90)
p-cymen-8-ol	yes	1 (10)
pentacosane	no	2 (20)
pentacosane	yes	8 (80)
pentadecan-2-one	no	8 (80)
pentadecan-2-one	yes	2 (20)
pentadecanal	no	6 (60)
pentadecanal	yes	4 (40)
pentadecene	no	7 (70)
pentadecene	yes	3 (30)
phytol	no	2 (20)
phytol	yes	8 (80)
pulegone	no	9 (90)
pulegone	yes	1 (10)
p-vinyl-guiacol	no	9 (90)
p-vinyl-guiacol	yes	1 (10)
safranal	no	9 (90)
safranal	yes	1 (10)
salvail-4 (14) -en-1-one	no	6 (60)
salvail-4 (14) -en-1-one	yes	4 (40)
sesquifallendrene	no	9 (90)
sesquifallendrene	yes	1 (10)
spathulenol	no	4 (40)
spathulenol	yes	6 (60)
ß-caryophyllene	no	2 (20)
ß-caryophyllene	yes	8 (80)
ß-copaene	no	8 (80)
ß-copaene	yes	2 (20)
ß-damascenone	no	6 (60)
ß-damascenone	yes	4 (40)
ß-elemene	no	8 (80)
ß-elemene	yes	2 (20)
ß-ylangene	no	8 (80)
ß-ylangene	yes	2 (20)
t-cadinol	no	8 (80)
t-cadinol	yes	2 (20)
tetracosane	no	5 (50)
tetracosane	yes	5 (50)
tetradecanal	no	9 (90)
tetradecanal	yes	1 (10)
tetradecane	no	8 (80)
tetradecane	yes	2 (20)
tetradecanoic acid	no	8 (80)
tetradecanoic acid	yes	2 (20)
tetradecene	no	9 (90)
tetradecene	yes	1 (10)
theaspirane A	no	9 (90)
theaspirane A	yes	1 (10)
theaspirane B	no	9 (90)
theaspirane B	yes	1 (10)
thymol	no	8 (80)
thymol	yes	2 (20)
T-muurolol	no	7 (70)
T-muurolol	yes	3 (30)
trans linallool oxide	no	9 (90)
trans linallool oxide	yes	1 (10)
trans-a-bergamotene	no	7 (70)
trans-a-bergamotene	yes	3 (30)
trans-ß-farnesene	no	7 (70)
trans-ß-farnesene	yes	3 (30)
tricos-9-ene	no	9 (90)
tricos-9-ene	yes	1 (10)
tricosane	no	5 (50)
tricosane	yes	5 (50)
tridecan-2-one	no	9 (90)
tridecan-2-one	yes	1 (10)
tridecanal	no	9 (90)
tridecanal	yes	1 (10)
undecanal	no	7 (70)
undecanal	yes	3 (30)
valerenal	no	9 (90)
valerenal	yes	1 (10)
vugarol B	no	9 (90)
vugarol B	yes	1 (10)
widdrene	no	9 (90)
widdrene	yes	1 (10)
z-octadec-9-en-1-ol	no	9 (90)
z-octadec-9-en-1-ol	yes	1 (10)
δ elemene	no	8 (80)
δ elemene	yes	2 (20)
